# Supplementary material for: Genomic Analysis of Individual Differences in Ethanol Drinking: Evidence for Non-Genetic Factors in C57BL/6 Mice
Source: PLoS One. 2011 Jun 16;6(6):e21100. doi: 10.1371/journal.pone.0021100 (PMC3116881; doi:10.1371/journal.pone.0021100)
Supplement: Table S2 — Results from Correlation with Average Drinking. Data are gene lists and statistics for gene expression correlating with individual average ethanol intake from the last 8 days of ethanol access following a third round of ethanol deprivation. Data are presented for each brain region separately. (XLSX) [file pone.0021100.s005.xlsx]

## Sheet: Sheet1
Wolstenholme et al. Supp. Table S2: Microarray Results from Correlation with Average Drinking
Nucleus Accumbens
Gene Symbol	Gene Title	Probe Set Name	RefSeq Transcript ID	p Values	q-value
Tmsb10	thymosin, beta 10	1436902_x_at	NM_001039392 /// NM_025284 /// XM_001478515 /// XM_001480801	0	0
Capn10	calpain 10	1452959_a_at	NM_011796	1.86517e-14	1.19e-10
2310004I03Rik	RIKEN cDNA 2310004I03 gene	1428698_at	NM_028906	6.17284e-14	2.38e-10
Tmsb10	thymosin, beta 10	1417219_s_at	NM_001039392 /// NM_025284 /// XM_001474769 /// XM_001477737	4.87166e-13	1.46e-09
Ptprn2	protein tyrosine phosphatase, receptor type, N polypeptide 2	1425724_at	NM_011215 /// XM_001472755	6.69242e-13	1.6e-09
Ubl7	ubiquitin-like 7 (bone marrow stromal cell-derived)	1451465_at	NM_027086	5.41078e-12	1.07e-08
Gfra4	glial cell line derived neurotrophic factor family receptor alpha 4	1450835_a_at	NM_020014	9.12137e-12	1.55e-08
Stxbp1	syntaxin binding protein 1	1420505_a_at	NM_009295	6.85303e-11	1.02e-07
sep9	septin 9	1417038_at	NM_017380	1.33551e-10	1.63e-07
Tollip	toll interacting protein	1423047_at	NM_023764	1.36553e-10	1.63e-07
Atp6v0a1	ATPase, H+ transporting, lysosomal V0 subunit A1	1417632_at	NM_016920	2.03526e-10	2.21e-07
Nt5c2	5'-nucleotidase, cytosolic II	1417201_at	NM_029810	2.68959e-10	2.67e-07
Cugbp2	CUG triplet repeat, RNA binding protein 2	1423895_a_at	NM_001110228 /// NM_001110229 /// NM_001110230 /// NM_001110231 /// NM_001110232 /// NM_010160	2.96319e-10	2.71e-07
Sepw1	selenoprotein W, muscle 1	1416521_at	NM_009156	3.7964e-10	3.24e-07
Bcas3	breast carcinoma amplified sequence 3	1428454_at	NM_138681	7.3147e-10	5.81e-07
Fcho1	FCH domain only 1	1436078_at	NM_028715	1.00637e-09	7.53e-07
Wdr75	WD repeat domain 75	1442296_at	NM_028599	1.24243e-09	8.7e-07
Lfng	lunatic fringe gene homolog (Drosophila)	1420643_at	NM_012006 /// NM_134188 /// XR_031056	1.4773e-09	9.29e-07
Acot1 /// Acot2	acyl-CoA thioesterase 1 /// acyl-CoA thioesterase 2	1422997_s_at	NM_008494	1.46624e-09	9.29e-07
Tm9sf4	transmembrane 9 superfamily protein member 4	1423205_at	NM_011576	4.40202e-09	2.44e-06
Ssbp4	single stranded DNA binding protein 4	1449511_a_at	NM_133847	4.51414e-09	2.44e-06
Tfpi	tissue factor pathway inhibitor	1451791_at	NM_133772	4.16591e-09	2.44e-06
Zcchc9	zinc finger, CCHC domain containing 9	1424557_at	NM_145453	5.79354e-09	3e-06
AI597479	expressed sequence AI597479	1417247_at	NM_021448	6.95126e-09	3.07e-06
Tloc1	translocation protein 1	1433704_s_at	NM_030702	6.88344e-09	3.07e-06
Statip1	Signal transducer and activator of transcription interacting protein 1	1438179_s_at	NM_027016	6.48644e-09	3.07e-06
Senp3	SUMO/sentrin specific peptidase 3	1448866_at	NM_133818	6.65383e-09	3.07e-06
Ifitm2	interferon induced transmembrane protein 2	1417460_at	NM_025374	8.02359e-09	3.18e-06
Aes	amino-terminal enhancer of split	1420619_a_at	NM_010347	7.83917e-09	3.18e-06
Glo1	glyoxalase 1	1424108_at	NM_030694	7.54571e-09	3.18e-06
2210010A19Rik	RIKEN cDNA 2210010A19 gene	1436372_a_at	NM_001039533 /// NM_053181	8.2557e-09	3.18e-06
Ncoa1	nuclear receptor coactivator 1	1434515_at	NM_010881 /// XM_001472574	1.15002e-08	4.28e-06
Igfbp5	insulin-like growth factor binding protein 5	1452114_s_at	NM_010518	1.23199e-08	4.44e-06
Zfr	zinc finger RNA binding protein	1419650_at	NM_011767	1.26863e-08	4.45e-06
Actr1a	ARP1 actin-related protein 1 homolog A (yeast)	1415873_a_at	NM_016860	1.43869e-08	4.9e-06
Rod1	ROD1 regulator of differentiation 1 (S. pombe)	1455819_at	NM_144904 /// NM_178164	1.72162e-08	5.7e-06
Cited2	Cbp/p300-interacting transactivator, with Glu/Asp-rich carboxy-terminal domain, 2	1421267_a_at	NM_010828	1.85189e-08	5.96e-06
4833420G17Rik	RIKEN cDNA 4833420G17 gene	1419635_at	NM_026127	2.26836e-08	7.12e-06
Myst3	MYST histone acetyltransferase (monocytic leukemia) 3	1436315_at	NM_001081149	2.59479e-08	7.92e-06
Atp1a3	ATPase, Na+/K+ transporting, alpha 3 polypeptide	1427481_a_at	NM_018871	3.0562e-08	8.82e-06
Ywhag	3-monooxygenase/tryptophan 5-monooxygenase activation protein, gamma polypeptide	1450012_x_at	NM_144921	3.02437e-08	8.82e-06
Gdi1	guanosine diphosphate (GDP) dissociation inhibitor 1	1451070_at	NM_010273	3.13032e-08	8.82e-06
Sars	seryl-aminoacyl-tRNA synthetase	1452000_s_at	NM_011319	3.18108e-08	8.82e-06
Eef1a2	eukaryotic translation elongation factor 1 alpha 2	1418062_at	NM_019634	3.7005e-08	9.64e-06
D16Wsu65e	DNA segment, Chr 16, Wayne State University 65, expressed	1419811_at	NM_007906	3.80333e-08	9.64e-06
Gpr56	G protein-coupled receptor 56	1421118_a_at	NM_018882	3.75845e-08	9.64e-06
Tspan7	tetraspanin 7	1448737_at	---	3.58585e-08	9.64e-06
Sar1a	SAR1 gene homolog A (S. cerevisiae)	1415696_at	NM_009120	4.16276e-08	1.03e-05
Rdh14	retinol dehydrogenase 14 (all-trans and 9-cis)	1417438_at	NM_022882	4.69494e-08	1.04e-05
Eral1	Era (G-protein)-like 1 (E. coli)	1420519_a_at	NM_001040699	4.51662e-08	1.04e-05
Mtmr7	myotubularin related protein 7	1427025_at	NM_007644	4.45909e-08	1.04e-05
Fkbp5	FK506 binding protein 5	1448231_at	NM_022313	4.62638e-08	1.04e-05
Lpin2	lipin 2	1452836_at	NM_010220	4.33446e-08	1.04e-05
Scarb2	scavenger receptor class B, member 2	1454704_at	NM_023697	4.4891e-08	1.04e-05
Timp2	tissue inhibitor of metalloproteinase 2	1454677_at	NM_011594	5.05929e-08	1.1e-05
Scmh1	sex comb on midleg homolog 1	1426241_a_at	NM_013883	5.37192e-08	1.14e-05
Rae1	RAE1 RNA export 1 homolog (S. pombe)	1429528_at	NM_175112	5.5254e-08	1.16e-05
Thbd	thrombomodulin	1448529_at	NM_009378	5.65875e-08	1.16e-05
Ncstn	nicastrin	1418570_at	NM_021607	6.34826e-08	1.28e-05
Ube2v1 /// EG666853	ubiquitin-conjugating enzyme E2 variant 1 /// predicted gene, EG666853	1415755_a_at	NM_023230	6.93191e-08	1.35e-05
Zfp532	zinc finger protein 532	1435669_at	NM_009679	7.01893e-08	1.35e-05
Ap2m1	adaptor protein complex AP-2, mu1	1450894_a_at	NM_207255	6.95171e-08	1.35e-05
Cops7a	COP9 (constitutive photomorphogenic) homolog, subunit 7a (Arabidopsis thaliana)	1423245_at	NM_012003	7.50533e-08	1.42e-05
Mapre3	microtubule-associated protein, RP/EB family, member 3	1427079_at	NM_133350	7.598e-08	1.42e-05
Gfap	glial fibrillary acidic protein	1426509_s_at	NM_010277	7.85684e-08	1.44e-05
Msn	moesin	1421814_at	NM_010833	8.20202e-08	1.48e-05
Gdi2	guanosine diphosphate (GDP) dissociation inhibitor 2	1435898_x_at	NM_008112	8.30975e-08	1.48e-05
Gfap	glial fibrillary acidic protein	1426508_at	NM_033398	9.56341e-08	1.65e-05
Ptdsr	phosphatidylserine receptor	1454109_a_at	NM_010277	9.46325e-08	1.65e-05
Zmynd11	zinc finger, MYND domain containing 11	1426531_at	NM_010065	9.89185e-08	1.66e-05
Dnm1	dynamin 1	1427754_a_at	NM_144516	9.81324e-08	1.66e-05
Vps29	vacuolar protein sorting 29 (S. pombe)	1417659_at	NM_019780	1.0175e-07	1.69e-05
Npm1	nucleophosmin 1	1415839_a_at	NM_008722 /// XM_001476529 /// XM_486188 /// XM_906639	1.09708e-07	1.8e-05
Pak2	p21 (CDKN1A)-activated kinase 2	1434250_at	NM_177326	1.13222e-07	1.82e-05
Cs	citrate synthase	1422578_at	NM_026444	1.15536e-07	1.84e-05
Lamp1	lysosomal membrane glycoprotein 1	1415880_a_at	NM_010684	1.23187e-07	1.93e-05
Usp20	ubiquitin specific peptidase 20	1423778_at	NM_028846	1.26219e-07	1.95e-05
Letm1	leucine zipper-EF-hand containing transmembrane protein 1	1420825_at	NM_019694	1.36115e-07	2.08e-05
Syt11	synaptotagmin XI	1455176_a_at	NM_018804 /// XM_001475298	1.43636e-07	2.17e-05
Pkp2	plakophilin 2	1460511_at	NM_026163	1.56761e-07	2.34e-05
0610007P06Rik	RIKEN cDNA 0610007P06 gene	1419352_at	NM_026474	1.62414e-07	2.36e-05
Sugt1	SGT1, suppressor of G2 allele of SKP1 (S. cerevisiae)	1426425_at	NM_026304	1.60572e-07	2.36e-05
BC020002	cDNA sequence BC020002	1424804_at	NM_145374	1.64543e-07	2.37e-05
Abcb10	ATP-binding cassette, sub-family B (MDR/TAP), member 10	1416402_at	NM_030723	1.76054e-07	2.47e-05
Gng3	guanine nucleotide binding protein (G protein), gamma 3 subunit	1417428_at	NM_019552	1.77906e-07	2.47e-05
Pum2	pumilio 2 (Drosophila)	1418015_at	NM_010316	1.75873e-07	2.47e-05
Ywhae	tyrosine 3-monooxygenase/tryptophan 5-monooxygenase activation protein, epsilon polypeptide	1426384_a_at	NM_010567	1.99996e-07	2.71e-05
Inppl1	inositol polyphosphate phosphatase-like 1	1460394_a_at	NM_009536	1.99275e-07	2.71e-05
Tst	thiosulfate sulfurtransferase, mitochondrial	1448609_at	NM_009437	2.06791e-07	2.77e-05
Sae1	SUMO1 activating enzyme subunit 1	1416443_a_at	NM_019748	2.25043e-07	2.98e-05
Ak3	adenylate kinase 3	1423718_at	NM_021299	2.28946e-07	3e-05
Ap3m2	adaptor-related protein complex 3, mu 2 subunit	1417527_at	NM_029505	2.48682e-07	3.23e-05
Sh3glb1	SH3-domain GRB2-like B1 (endophilin)	1418011_a_at	NM_175141	2.55273e-07	3.23e-05
1810030O07Rik	RIKEN cDNA 1810030O07 gene	1429198_at	NM_019464	2.51698e-07	3.23e-05
Sdccag3	serologically defined colon cancer antigen 3	1431760_a_at	NM_001085407 /// NM_001085408 /// NM_026563	2.6168e-07	3.29e-05
Tpmt	thiopurine methyltransferase	1430889_a_at	NM_019698 /// NM_153554	2.87571e-07	3.54e-05
Aldh18a1	aldehyde dehydrogenase 18 family, member A1	1437325_x_at	NM_016785	2.8578e-07	3.54e-05
Pcm1	pericentriolar material 1	1418524_at	XM_001471977	2.93679e-07	3.58e-05
Anxa4	annexin A4	1421223_a_at	NM_011512	3.10002e-07	3.68e-05
Taf9	TAF9 RNA polymerase II, TATA box binding protein (TBP)-associated factor	1422778_at	NM_013471	3.12229e-07	3.68e-05
Surf4	surfeit gene 4	1434589_x_at	NM_001015889 /// NM_027139 /// NM_027592	3.09123e-07	3.68e-05
---	Mus musculus, clone IMAGE:3983419, mRNA	1427195_at	---	3.22036e-07	3.76e-05
Sars	seryl-aminoacyl-tRNA synthetase	1426257_a_at	NM_011319	3.34704e-07	3.88e-05
1200009O22Rik	RIKEN cDNA 1200009O22 gene	1428922_at	NM_025817	3.63343e-07	4.13e-05
Cnot2	CCR4-NOT transcription complex, subunit 2	1436980_x_at	NM_001037846 /// NM_001037847 /// NM_001037848 /// NM_028082	3.64005e-07	4.13e-05
Cdkn2c	cyclin-dependent kinase inhibitor 2C (p18, inhibits CDK4)	1416868_at	NM_007671	3.84957e-07	4.26e-05
Npepps	aminopeptidase puromycin sensitive	1417386_at	NM_138598	3.88482e-07	4.26e-05
Tomm40l	translocase of outer mitochondrial membrane 40 homolog-like (yeast)	1429382_at	NM_008942	3.91057e-07	4.26e-05
D11Wsu99e	DNA segment, Chr 11, Wayne State University 99, expressed	1449257_at	NM_001037170	3.86635e-07	4.26e-05
Racgap1	Rac GTPase-activating protein 1	1451358_a_at	NM_012025	3.92521e-07	4.26e-05
Rrm2b	ribonucleotide reductase M2 B (TP53 inducible)	1433773_at	NM_199476	4.24485e-07	4.55e-05
Plekhj1	pleckstrin homology domain containing, family J member 1	1424179_at	NM_023900	4.38192e-07	4.66e-05
Dlgh3	discs, large homolog 3 (Drosophila)	1416918_at	NM_019568	4.52866e-07	4.68e-05
Cxcl14	chemokine (C-X-C motif) ligand 14	1418456_a_at	NM_016747	4.47084e-07	4.68e-05
Bat3	HLA-B-associated transcript 3	1433890_a_at	NM_057171	4.53578e-07	4.68e-05
Gnb5	Guanine nucleotide binding protein, beta 5	1455632_at	NM_010313 /// NM_138719	4.55499e-07	4.68e-05
Kcnip4	Kv channel interacting protein 4	1450370_a_at	NM_030265	4.68838e-07	4.78e-05
Fau	Finkel-Biskis-Reilly murine sarcoma virus (FBR-MuSV) ubiquitously expressed (fox derived)	1417452_a_at	NM_007990 /// XM_001472468 /// XM_001480467	4.78801e-07	4.84e-05
Ilk	integrin linked kinase	1449942_a_at	NM_010562	5.093e-07	5.1e-05
Crip2	cysteine rich protein 2	1417311_at	NM_011936	5.29341e-07	5.17e-05
Rtn1	reticulon 1	1429761_at	NM_001007596 /// NM_153457	5.267e-07	5.17e-05
Fto	fatso	1430829_s_at	NM_024223	5.24947e-07	5.17e-05
Samd4b	sterile alpha motif domain containing 4B	1460034_at	NM_175021	5.36376e-07	5.2e-05
Slc35a3	solute carrier family 35 (UDP-N-acetylglucosamine (UDP-GlcNAc) transporter), member 3	1424579_at	NM_144902	5.5961e-07	5.38e-05
Irf3	interferon regulatory factor 3	1426111_x_at	NM_016849	5.71946e-07	5.46e-05
Bicd2	bicaudal D homolog 2 (Drosophila)	1422746_s_at	NM_001039179 /// NM_001039180 /// NM_029791	6.08933e-07	5.76e-05
Asb11	ankyrin repeat and SOCS box-containing protein 11	1422153_a_at	NM_026853	6.23889e-07	5.86e-05
Hsp90ab1	heat shock protein 90kDa alpha (cytosolic), class B member 1	1416365_at	NM_008302	6.31588e-07	5.89e-05
Rgl1	ral guanine nucleotide dissociation stimulator,-like 1	1418535_at	NM_016846	6.53956e-07	6.04e-05
Fbxw2	F-box and WD-40 domain protein 2	1432411_a_at	NM_013890	7.14864e-07	6.56e-05
Obfc2b	oligonucleotide/oligosaccharide-binding fold containing 2B	1451291_at	NM_027257	7.27176e-07	6.62e-05
Brap	BRCA1 associated protein	1416738_at	NM_028227	7.35074e-07	6.64e-05
Mgat3	mannoside acetylglucosaminyltransferase 3	1422145_at	XM_001473411	7.56949e-07	6.79e-05
Tulp3	tubby-like protein 3	1449008_at	NM_011657	7.76205e-07	6.9e-05
Myt1l	myelin transcription factor 1-like	1421175_at	NM_001093775 /// NM_001093776 /// NM_001093778 /// NM_008666	8.08092e-07	7.1e-05
Ywhae	tyrosine 3-monooxygenase/tryptophan 5-monooxygenase activation protein, epsilon polypeptide	1426385_x_at	NM_009536	8.09812e-07	7.1e-05
Aldh18a1	aldehyde dehydrogenase 18 family, member A1	1435855_x_at	NM_019698 /// NM_153554	8.72579e-07	7.6e-05
Pcbp2	poly(rC) binding protein 2	1421743_a_at	NM_001103165 /// NM_001103166 /// NM_011042	8.81465e-07	7.61e-05
Kctd10	potassium channel tetramerisation domain containing 10	1423694_at	NM_026145	9.30954e-07	7.98e-05
Eif4g2	eukaryotic translation initiation factor 4, gamma 2	1428362_at	NM_026615	9.47017e-07	8.01e-05
Urm1	ubiquitin related modifier 1 homolog (S. cerevisiae)	1431752_a_at	NM_001040131 /// NM_013507	9.40919e-07	8.01e-05
---	---	1448026_at	---	9.62924e-07	8.08e-05
Rab3a	RAB3A, member RAS oncogene family	1422589_at	NM_009001	9.76273e-07	8.14e-05
BC003331	cDNA sequence BC003331	1426089_a_at	NM_145220	1.01024e-06	8.3e-05
Dip3b	Dip3 beta	1426743_at	NM_001077237 /// NM_145511	1.00785e-06	8.3e-05
Tpp1	tripeptidyl peptidase I	1434768_at	NM_009906	1.10047e-06	8.98e-05
Leng4	leukocyte receptor cluster (LRC) member 4	1451066_at	NM_029934	1.11952e-06	9.08e-05
Fbxl3	F-box and leucine-rich repeat protein 3	1454635_at	NM_015822 /// XM_001473206	1.12854e-06	9.1e-05
Atp1b2	ATPase, Na+/K+ transporting, beta 2 polypeptide	1435148_at	NM_007687	1.19119e-06	9.46e-05
Cfl1	cofilin 1, non-muscle	1448346_at	NM_013415	1.18878e-06	9.46e-05
Ttc13	tetratricopeptide repeat domain 13	1451351_at	NM_145607	1.21953e-06	9.63e-05
Pctk1	PCTAIRE-motif protein kinase 1	1415956_a_at	NM_011049	1.25174e-06	9.8e-05
Dynll1 /// EG627788 /// LOC637840 /// LOC672375	dynein light chain LC8-type 1 /// predicted gene, EG627788 /// similar to dynein, cytoplasmic, light peptide /// similar to dynein, cytoplasmic, light peptide	1417339_a_at	NM_019682 /// XM_892488 /// XM_913631	1.32148e-06	0.000102854
Mcl1	myeloid cell leukemia sequence 1	1416880_at	NM_001113355 /// NM_133672	1.35286e-06	0.000103834
Vps26a	vacuolar protein sorting 26 homolog A (yeast)	1420495_a_at	NM_008562	1.34969e-06	0.000103834
Clcn3	chloride channel 3	1416610_a_at	NM_007418 /// XM_001475557	1.4289e-06	0.000108586
Adra2c	adrenergic receptor, alpha 2c	1422335_at	NM_007711 /// NM_173876	1.42819e-06	0.000108586
2600009P04Rik	RIKEN cDNA 2600009P04 gene	1455484_at	---	1.44634e-06	0.000109408
Pex5	peroxisome biogenesis factor 5	1422063_a_at	NM_008995 /// NM_175933	1.46138e-06	0.00010947
Lrrc59	leucine rich repeat containing 59	1416235_at	NM_133807	1.47256e-06	0.000109531
Psma6	proteasome (prosome, macropain) subunit, alpha type 6	1416506_at	NM_011968	1.56478e-06	0.000114802
Aarsd1	alanyl-tRNA synthetase domain containing 1	1424006_at	NM_144829	1.56487e-06	0.000114802
Wbp11	WW domain binding protein 11	1415799_at	NM_021714	1.63822e-06	0.000119949
Rpa2	replication protein A2	1454011_a_at	NM_011284	1.66585e-06	0.000121398
BC008163	cDNA sequence BC008163	1425327_at	NM_145553	1.73408e-06	0.000124244
Kcnmb2	potassium large conductance calcium-activated channel, subfamily M, beta member 2	1426322_a_at	NM_028231	1.73473e-06	0.000124244
Ubl4	ubiquitin-like 4	1424538_at	NM_145405	1.81574e-06	0.000129925
Trafd1	TRAF type zinc finger domain containing 1	1428346_at	NM_172275	1.84989e-06	0.000131281
D7Ertd183e	DNA segment, Chr 7, ERATO Doi 183, expressed	1449755_at	---	1.93717e-06	0.000136853
Lenep /// Flad1	lens epithelial protein /// RFad1, flavin adenine dinucleotide synthetase, homolog (yeast)	1424423_at	NM_020517 /// NM_177041	2.10866e-06	0.000147801
Syp	synaptophysin	1448280_at	NM_009305	2.11972e-06	0.000147801
Npr2	natriuretic peptide receptor 2	1427191_at	NM_173788	2.178e-06	0.000151101
Dhrs7	dehydrogenase/reductase (SDR family) member 7	1426440_at	NM_018882	2.2123e-06	0.00015142
Gpr56	G protein-coupled receptor 56	1433485_x_at	NM_025522	2.20935e-06	0.00015142
Thap7	THAP domain containing 7	1426429_at	NM_026909	2.22555e-06	0.000151917
B230219D22Rik	RIKEN cDNA B230219D22 gene	1424005_at	NM_021299	2.28142e-06	0.00015215
Itsn1	intersectin 1 (SH3 domain protein 1A)	1425899_a_at	NM_001014288 /// NM_011211	2.29789e-06	0.00015215
Tmbim4	transmembrane BAX inhibitor motif containing 4	1428050_a_at	NM_181278	2.28586e-06	0.00015215
Ptprd	protein tyrosine phosphatase, receptor type, D	1429052_at	NM_026617	2.28082e-06	0.00015215
Ak3	adenylate kinase 3	1432436_a_at	NM_001110275 /// NM_001110276 /// NM_010587	2.26606e-06	0.00015215
D16Bwg1543e	DNA segment, Chr 16, Brigham & Women's Genetics 1543 expressed	1433995_s_at	---	2.31196e-06	0.00015215
Nin	ninein	1419078_at	NM_031998	2.34671e-06	0.000153093
Tsga14	testis specific gene A14	1419686_at	NM_001081453 /// NM_008697	2.33672e-06	0.000153093
Wars	tryptophanyl-tRNA synthetase	1434813_x_at	NM_011710	2.40942e-06	0.000156149
Dnmt1	DNA methyltransferase (cytosine-5) 1	1435122_x_at	NM_010066	2.47592e-06	0.000159597
Map3k4	mitogen activated protein kinase kinase kinase 4	1450253_a_at	NM_011948	2.48663e-06	0.000159597
Srprb	signal recognition particle receptor, B subunit	1425348_a_at	NM_009275	2.52902e-06	0.000161294
Smad7	MAD homolog 7 (Drosophila)	1423389_at	NM_001042660	2.63185e-06	0.000166777
Tirap	toll-interleukin 1 receptor (TIR) domain-containing adaptor protein	1457676_at	NM_054096	2.65164e-06	0.000167156
Dab2	disabled homolog 2 (Drosophila)	1420498_a_at	NM_001008702 /// NM_001037905 /// NM_001102400 /// NM_023118 /// NM_198643	2.76974e-06	0.00017352
ORF28	open reading frame 28	1420543_at	NM_001099738 /// NM_138664	2.77908e-06	0.00017352
Atg4b	autophagy-related 4B (yeast)	1424102_at	NM_174874	2.84558e-06	0.000176963
Tcta	T-cell leukemia translocation altered gene	1420124_s_at	NM_133986	2.88504e-06	0.000177597
Mlxip	MLX interacting protein	1426979_at	NM_133917 /// NM_177582	2.89392e-06	0.000177597
Vav3	vav 3 oncogene	1417123_at	NM_173390	2.98351e-06	0.000181259
Nhsl1	NHS-like 1	1426934_at	NM_020505 /// NM_146139	2.97944e-06	0.000181259
Ccnt1	cyclin T1	1419313_at	NM_009833 /// XR_033752	3.06388e-06	0.00018518
Pfkl	phosphofructokinase, liver, B-type	1439148_a_at	NM_008826	3.10333e-06	0.000186653
Scamp4	secretory carrier membrane protein 4	1421842_a_at	NM_001100606 /// NM_019575	3.22108e-06	0.000192536
Polr2a	polymerase (RNA) II (DNA directed) polypeptide A	1426242_at	NM_009089	3.22979e-06	0.000192536
Pltp	phospholipid transfer protein	1417963_at	NM_011125	3.2671e-06	0.00019395
Hmbox1	homeobox containing 1	1436341_at	NM_177338	3.31289e-06	0.000195351
Atp1b2	ATPase, Na+/K+ transporting, beta 2 polypeptide	1422009_at	NM_013415	3.40844e-06	0.000200261
Pdxp	pyridoxal (pyridoxine, vitamin B6) phosphatase	1417890_at	NM_020271	3.53865e-06	0.000206604
Saps3	SAPS domain family, member 3	1423881_at	NM_029456	3.56021e-06	0.000206604
Tomm20	translocase of outer mitochondrial membrane 20 homolog (yeast)	1455357_x_at	NM_024214 /// XM_001472757 /// XM_001481127	3.57057e-06	0.000206604
B4galt2	UDP-Gal:betaGlcNAc beta 1,4- galactosyltransferase, polypeptide 2	1448941_at	NM_017377	3.60997e-06	0.00020791
EG434402	predicted gene, EG434402	1423889_at	XM_001479948 /// XM_917134	3.8267e-06	0.00021952
Tusc2	tumor suppressor candidate 2	1417593_at	NM_019742	3.91122e-06	0.000223033
Zfp277	zinc finger protein 277	1433953_at	NM_172575 /// NM_178845	3.98002e-06	0.000225945
Trim2	tripartite motif protein 2	1417027_at	NM_145520	4.03901e-06	0.000227187
Trub2	TruB pseudouridine (psi) synthase homolog 2 (E. coli)	1451408_at	NM_030706	4.03573e-06	0.000227187
Ptprz1	protein tyrosine phosphatase, receptor type Z, polypeptide 1	1418690_at	NM_001081306	4.10402e-06	0.000229479
Krt20	keratin 20	1426284_at	NM_023256	4.33644e-06	0.000241777
Htatsf1	HIV TAT specific factor 1	1454760_at	NM_028242	4.7236e-06	0.000261723
5033428A16Rik	RIKEN cDNA 5033428A16 gene	1452813_a_at	NM_029074	4.78396e-06	0.000263823
Pkp2	plakophilin 2	1429183_at	NM_026163	4.83763e-06	0.000265904
Nab1	Ngfi-A binding protein 1	1448781_at	NM_008667	4.88954e-06	0.000267418
Eral1	Era (G-protein)-like 1 (E. coli)	1433753_x_at	NM_172705	4.9677e-06	0.000269322
Phf13	PHD finger protein 13	1455175_at	NM_022313	4.96473e-06	0.000269322
Hs6st1	heparan sulfate 6-O-sulfotransferase 1	1417293_at	NM_015818 /// XM_001477752	5.05637e-06	0.000272959
Rps15	ribosomal protein S15	1416089_at	NM_009091 /// XM_001475749 /// XM_001475768	5.12496e-06	0.000274788
Asna1	arsA (bacterial) arsenite transporter, ATP-binding, homolog 1	1418292_at	NM_019652	5.14139e-06	0.000274788
Hip1r	huntingtin interacting protein 1 related	1425551_at	NM_145070	5.26478e-06	0.000279947
Zfp189	zinc finger protein 189	1425287_at	NM_145547	5.38021e-06	0.0002838
Cln8	ceroid-lipofuscinosis, neuronal 8	1448455_at	NM_012000	5.3821e-06	0.0002838
Caml	calcium modulating ligand	1417842_at	NM_007596	5.46035e-06	0.000286751
Pdcd10	programmed cell death 10	1448527_at	NM_019745	5.75641e-06	0.00030118
Foxk2	forkhead box K2	1428353_at	NM_001080932	5.81245e-06	0.000302468
Nfs1	nitrogen fixation gene 1 (S. cerevisiae)	1431431_a_at	NM_010911 /// XM_001474949	5.84573e-06	0.000303226
Vamp3	vesicle-associated membrane protein 3	1437708_x_at	NM_009498	5.93252e-06	0.000306042
Apcdd1	adenomatosis polyposis coli down-regulated 1	1418382_at	NM_133237	6.05142e-06	0.00031089
2810405J04Rik	RIKEN cDNA 2810405J04 gene	1416445_at	NM_133747	6.08987e-06	0.000311602
Uchl3 /// Uchl4	ubiquitin carboxyl-terminal esterase L3 (ubiquitin thiolesterase) /// ubiquitin carboxyl-terminal esterase L4	1449855_s_at	NM_016723 /// NM_033607	6.12873e-06	0.000312308
Sephs1	selenophosphate synthetase 1	1455511_at	NM_175400	6.23225e-06	0.000316052
Accn1	amiloride-sensitive cation channel 1, neuronal (degenerin)	1417994_a_at	NM_001034013 /// NM_007384	6.38317e-06	0.00032229
Dscr1	Down syndrome critical region homolog 1 (human)	1416601_a_at	---	6.88421e-06	0.000343685
Ccdc115	coiled-coil domain containing 115	1451265_at	NM_001081549 /// NM_019466	6.8886e-06	0.000343685
---	Mus musculus, clone IMAGE:4527696, mRNA	1452287_at	NM_027159	6.86297e-06	0.000343685
Slc15a2	solute carrier family 15 (H+/peptide transporter), member 2	1417600_at	NM_021301	7.14221e-06	0.000354671
Tmem49	transmembrane protein 49	1421491_a_at	NM_029478	7.16742e-06	0.000354683
Hiat1	hippocampus abundant gene transcript 1	1450898_at	NM_008246	7.31091e-06	0.000360115
ORF28	open reading frame 28	1420542_at	NM_013495	7.46188e-06	0.000363004
Cnot2	CCR4-NOT transcription complex, subunit 2	1456576_x_at	NM_001037846 /// NM_001037847 /// NM_001037848 /// NM_028082	7.4321e-06	0.000363004
Cpt1a	carnitine palmitoyltransferase 1a, liver	1460409_at	NM_001099738 /// NM_138664	7.43035e-06	0.000363004
Slc35e1	solute carrier family 35, member E1	1434103_at	NM_177766	7.55672e-06	0.000366375
Wipf1	WAS/WASL interacting protein family, member 1	1436954_at	NM_153138	7.62239e-06	0.000366785
Tmed4	transmembrane emp24 protein transport domain containing 4	1448422_at	NM_134020	7.63166e-06	0.000366785
Gdap1	ganglioside-induced differentiation-associated-protein 1	1423329_at	NM_010267	7.69001e-06	0.000368185
Apod	apolipoprotein D	1416371_at	NM_007470	7.84845e-06	0.000374342
Srp9	signal recognition particle 9	1417530_a_at	NM_001025360 /// NM_001081959 /// NM_008450	8.66015e-06	0.000406273
Mt3	metallothionein 3	1420575_at	NM_013603	8.58913e-06	0.000406273
Nudt16	nudix (nucleoside diphosphate linked moiety X)-type motif 16	1421204_a_at	NM_133741	8.69006e-06	0.000406273
Snrk	SNF related kinase	1425678_a_at	NM_012058	8.6282e-06	0.000406273
Kns2	kinesin 2	1448541_at	NM_029385	8.57155e-06	0.000406273
Bsdc1	BSD domain containing 1	1427270_a_at	NM_133889	8.84835e-06	0.000412137
Zfhx1a	zinc finger homeobox 1a	1418926_at	NM_011546	8.90278e-06	0.000412177
Rabepk	Rab9 effector protein with kelch motifs	1451487_at	NM_145522	8.91872e-06	0.000412177
Ywhae	tyrosine 3-monooxygenase/tryptophan 5-monooxygenase activation protein, epsilon polypeptide	1438839_a_at	NM_009536	9.496e-06	0.000437283
Smc1a	structural maintenance of chromosomes 1A	1417832_at	NM_010065	9.58848e-06	0.000438043
Dnm1	dynamin 1	1460365_a_at	NM_019710	9.56037e-06	0.000438043
Mettl9	methyltransferase like 9	1438171_x_at	NM_021554	9.62746e-06	0.000438191
Tbcel	tubulin folding cofactor E-like	1454930_at	NM_173038	9.68589e-06	0.000439245
Csdc2	cold shock domain containing C2, RNA binding	1423845_at	NM_145473	9.81998e-06	0.000443452
Gtf3c2	general transcription factor IIIC, polypeptide 2, beta	1452781_a_at	NM_027901	9.8775e-06	0.000444478
Gpr137b /// LOC664862 /// LOC673335	G protein-coupled receptor 137B /// similar to transmembrane 7 superfamily member 1 /// similar to transmembrane 7 superfamily member 1	1450882_s_at	NM_031999 /// NR_003568 /// XM_001473441 /// XR_001658	1.0458e-05	0.000470594
Ap3b1	adaptor-related protein complex 3, beta 1 subunit	1450915_at	NM_009680	1.0704e-05	0.000477762
Surf4	surfeit gene 4	1436797_a_at	NM_011512	1.09807e-05	0.000489324
Ube2l3 /// Rps28	ubiquitin-conjugating enzyme E2L 3 /// ribosomal protein S28	1417908_s_at	NM_029643	1.17627e-05	0.000521023
Gpr172b	G protein-coupled receptor 172B	1454870_x_at	NM_009456	1.17541e-05	0.000521023
Stom	stomatin	1419097_a_at	NM_013515	1.20965e-05	0.000532298
Kcnd2	potassium voltage-gated channel, Shal-related family, member 2	1450773_at	NM_019697	1.24467e-05	0.00054349
Tlr3	toll-like receptor 3	1422782_s_at	NM_126166	1.25303e-05	0.000545866
2310073E15Rik	RIKEN cDNA 2310073E15 gene	1428534_at	NM_001111331 /// NM_019789	1.27468e-05	0.000550566
Kcnip3	Kv channel interacting protein 3, calsenilin	1449129_a_at	NM_001025586 /// NM_001025587	1.26616e-05	0.000550566
Mapre2	microtubule-associated protein, RP/EB family, member 2	1451990_at	NM_001037937 /// NM_145470	1.3276e-05	0.000572414
Depdc6	DEP domain containing 6	1453571_at	NM_153058	1.32662e-05	0.000572414
2410012H22Rik	RIKEN cDNA 2410012H22 gene	1428515_at	XM_001473892 /// XM_126343	1.33937e-05	0.000574644
Cstf1	cleavage stimulation factor, 3' pre-RNA, subunit 1	1417117_at	NM_175217	1.35136e-05	0.000574797
Mmd2	monocyte to macrophage differentiation-associated 2	1424534_at	NM_024199	1.35102e-05	0.000574797
2900073G15Rik	RIKEN cDNA 2900073G15 gene	1450013_at	NM_026064	1.38222e-05	0.000585479
Crlz1	charged amino acid rich leucine zipper 1	1417583_a_at	NM_023054	1.3926e-05	0.000587631
Anapc11	anaphase promoting complex subunit 11 homolog (yeast)	1417326_a_at	NM_001038230 /// NM_025389	1.42637e-05	0.000602405
Slc17a6	solute carrier family 17 (sodium-dependent inorganic phosphate cotransporter), member 6	1428379_at	NM_018796	1.4588e-05	0.000608591
Eef1b2	eukaryotic translation elongation factor 1 beta 2	1448252_a_at	NM_029447	1.44857e-05	0.000608591
Nln	neurolysin (metallopeptidase M3 family)	1451555_at	NM_080853	1.45758e-05	0.000608591
Bmp6	bone morphogenetic protein 6	1450759_at	NM_007556	1.47609e-05	0.000614778
Macf1	microtubule-actin crosslinking factor 1	1428847_a_at	XM_001472676 /// XM_001472697 /// XM_001472723 /// XM_001476162 /// XM_001476175 /// XM_001476185 /// XM_884922 /// XM_910859	1.51003e-05	0.000625062
Snx15	sorting nexin 15	1424337_at	NM_025865	1.54025e-05	0.000628748
Cdc42	cell division cycle 42 homolog (S. cerevisiae)	1435807_at	NM_173761	1.53948e-05	0.000628748
Ythdf1	YTH domain family 1	1437456_x_at	NM_009861 /// XR_030965 /// XR_031369	1.53846e-05	0.000628748
2310030G06Rik	RIKEN cDNA 2310030G06 gene	1449357_at	NM_026912	1.53654e-05	0.000628748
Dhx57	DEAH (Asp-Glu-Ala-Asp/His) box polypeptide 57	1426907_s_at	NM_198942	1.54885e-05	0.000630671
Bre	brain and reproductive organ-expressed protein	1426313_at	NM_144541 /// NM_181279 /// NM_181280 /// NM_181281 /// NM_181282	1.56561e-05	0.000636636
Jak2	Janus kinase 2	1421066_at	NM_001048177 /// NM_008413	1.59721e-05	0.000646601
1810030N24Rik	RIKEN cDNA 1810030N24 gene	1430292_a_at	NM_025471	1.60525e-05	0.000648445
Nid1	nidogen 1	1416808_at	NM_010917	1.65725e-05	0.000666331
Rasgrp1	RAS guanyl releasing protein 1	1450143_at	NM_011246	1.67489e-05	0.000668096
Ogn	Osteoglycin	1456360_at	---	1.6815e-05	0.000669849
Sgpl1	sphingosine phosphate lyase 1	1415893_at	NM_009163	1.68952e-05	0.00067159
Kif1b	kinesin family member 1B	1423994_at	NM_008441 /// NM_207682	1.73048e-05	0.000685202
Trim11	tripartite motif protein 11	1419630_a_at	NM_053168	1.74222e-05	0.00068688
Sart3	squamous cell carcinoma antigen recognized by T-cells 3	1417547_at	NM_016926	1.74737e-05	0.000688548
Sh3gl2	SH3-domain GRB2-like 2	1449228_at	NM_019535	1.7946e-05	0.000701969
Nudt19	nudix (nucleoside diphosphate linked moiety X)-type motif 19	1432332_a_at	NM_033080	1.80222e-05	0.000703577
Jarid1b	jumonji, AT rich interactive domain 1B (Rbp2 like)	1427142_s_at	NM_010928	1.84357e-05	0.000712206
Rgs3	regulator of G-protein signaling 3	1449516_a_at	NM_001081650 /// NM_019492 /// NM_134257	1.84029e-05	0.000712206
Notch2	Notch gene homolog 2 (Drosophila)	1455556_at	NM_152895	1.83385e-05	0.000712206
Nvl	nuclear VCP-like	1453018_at	NM_026171	1.92792e-05	0.000744625
Eif3s8	eukaryotic translation initiation factor 3, subunit 8	1415859_at	NM_013869	1.98118e-05	0.00075657
Tnfrsf19	tumor necrosis factor receptor superfamily, member 19	1415921_a_at	NM_146200	1.97009e-05	0.00075657
Rabac1	Rab acceptor 1 (prenylated)	1427773_a_at	NM_010261	1.98348e-05	0.00075657
Ffar2	free fatty acid receptor 2	1425215_at	NM_146187	1.9926e-05	0.000757962
Mrps14	mitochondrial ribosomal protein S14	1420489_at	NM_025474	2.01143e-05	0.000763142
Pwp1	PWP1 homolog (S. cerevisiae)	1454142_a_at	NM_133993	2.07684e-05	0.000787212
Shfm1	split hand/foot malformation (ectrodactyly) type 1	1418575_at	NM_009169	2.10152e-05	0.000792266
Cyb5b	cytochrome b5 type B	1417766_at	NM_028475 /// NM_153489	2.18437e-05	0.000814713
Xrn2	5'-3' exoribonuclease 2	1422842_at	NM_011917	2.18065e-05	0.000814713
Ubap2l	ubiquitin associated protein 2-like	1435882_at	NM_025558	2.17499e-05	0.000814713
Mrpl9	mitochondrial ribosomal protein L9	1427297_at	NM_007484	2.1976e-05	0.000817065
Rhoc	ras homolog gene family, member C	1448605_at	NM_030116	2.19736e-05	0.000817065
Rgs2	regulator of G-protein signaling 2	1419247_at	NM_009061	2.24063e-05	0.000829337
Hdac11	histone deacetylase 11	1451229_at	NM_144919	2.26127e-05	0.000834151
Lancl1	LanC (bacterial lantibiotic synthetase component C)-like 1	1427011_a_at	NM_021295	2.27696e-05	0.000838935
Bcat1	branched chain aminotransferase 1, cytosolic	1450871_a_at	NM_001024468 /// NM_007532	2.30421e-05	0.000843691
Dgat2	diacylglycerol O-acyltransferase 2	1422677_at	NM_026384	2.35914e-05	0.000860405
D930016D06Rik	RIKEN cDNA D930016D06 gene	1424861_at	XM_001478291	2.36415e-05	0.000860405
Rab7	RAB7, member RAS oncogene family	1415734_at	NM_009005	2.3914e-05	0.000868686
Bgn	biglycan	1416405_at	NM_007542	2.44502e-05	0.000882423
Ccng2	cyclin G2	1416488_at	---	2.45305e-05	0.000882423
---	---	1427487_at	NM_007635	2.44557e-05	0.000882423
0610007P06Rik	RIKEN cDNA 0610007P06 gene	1419351_a_at	NM_019998	2.49395e-05	0.000888774
Cntn3	contactin 3	1420739_at	NM_008779	2.48645e-05	0.000888774
Alg2	asparagine-linked glycosylation 2 homolog (yeast, alpha-1,3-mannosyltransferase)	1421059_a_at	NM_026304	2.48464e-05	0.000888774
Immt	inner membrane protein, mitochondrial	1429533_at	NM_029673	2.50676e-05	0.000893239
Rnf146	ring finger protein 146	1425001_at	NM_001110196 /// NM_001110197 /// NM_001110198 /// NM_026518	2.52286e-05	0.000894129
Vapa	vesicle-associated membrane protein, associated protein A	1416465_a_at	NM_013933	2.59788e-05	0.000917055
Prpf40b	PRP40 pre-mRNA processing factor 40 homolog B (yeast)	1419512_at	NM_018786	2.60202e-05	0.000917055
Nmnat3	nicotinamide nucleotide adenylyltransferase 3	1424899_at	NM_144533	2.64592e-05	0.000929192
Ptplad1	protein tyrosine phosphatase-like A domain containing 1	1454698_at	NM_021345	2.64846e-05	0.000929192
Cfl2	cofilin 2, muscle	1418067_at	NM_027241	2.69134e-05	0.000937702
Polr3gl	polymerase (RNA) III (DNA directed) polypeptide G like	1451364_at	NM_007688	2.69106e-05	0.000937702
Aldoa /// LOC667483 /// LOC671023	aldolase 1, A isoform /// similar to Fructose-bisphosphate aldolase A (Muscle-type aldolase) (Aldolase 1) /// similar to Fructose-bisphosphate aldolase A (Muscle-type aldolase) (Aldolase 1)	1439375_x_at	NM_007438 /// XR_032927	2.71706e-05	0.000945395
Wdr1	WD repeat domain 1	1450851_at	NM_011715	2.75563e-05	0.00095651
Sumo2 /// LOC672381 /// LOC675440	SMT3 suppressor of mif two 3 homolog 2 (yeast) /// similar to SMT3 suppressor of mif two 3 homolog 2 /// similar to SMT3 suppressor of mif two 3 homolog 2	1415781_a_at	NM_133354 /// XM_001471786 /// XM_001475721 /// XM_001476458 /// XM_001476473 /// XM_001477590 /// XM_001478249 /// XM_001479274 /// XM_001479282 /// XM_001479959 /// XM_001479964 /// XM_001480657 /// XM_001480660 /// XM_001480686 /// XM_001480689 /// XM_001480731 /// XM_001480733 /// XM_988103	2.80726e-05	0.000968209
Rusc1	RUN and SH3 domain containing 1	1438017_at	NM_001083807 /// NM_001083808 /// NM_028188	2.80936e-05	0.000968209
2610209M04Rik	RIKEN cDNA 2610209M04 gene	1415714_a_at	NM_178363	2.83606e-05	0.000970134
Ylpm1	YLP motif containing 1	1424532_at	NM_010581	2.8268e-05	0.000970134
Cd47	CD47 antigen (Rh-related antigen, integrin-associated signal transducer)	1449507_a_at	NM_025665	2.83561e-05	0.000970134
Gng10	guanine nucleotide binding protein (G protein), gamma 10	1450649_at	NM_025277	2.854e-05	0.000970768
Ctbp1	C-terminal binding protein 1	1415702_a_at	NM_013502 /// XM_001474515	2.88987e-05	0.000981588
Psme3	proteaseome (prosome, macropain) 28 subunit, 3	1418078_at	NM_011192	2.91226e-05	0.000983373
Orc2l	origin recognition complex, subunit 2-like (S. cerevisiae)	1418227_at	NM_134255	2.92409e-05	0.000983373
Elovl5	ELOVL family member 5, elongation of long chain fatty acids (yeast)	1437211_x_at	NM_001025378 /// NM_008765	2.92398e-05	0.000983373
Syt2	synaptotagmin II	1420418_at	NM_009307	2.95633e-05	0.000991244
Clp1	CLP1, cleavage and polyadenylation factor I subunit, homolog (S. cerevisiae)	1423612_at	NM_133840	2.96365e-05	0.000991244
Mycbp	c-myc binding protein	1452608_at	NM_019660	2.97423e-05	0.000991806
Ift20	intraflagellar transport 20 homolog (Chlamydomonas)	1451412_a_at	NM_018854	2.98748e-05	0.000995696
Mbd2	methyl-CpG binding domain protein 2	1425803_a_at	NM_010773	3.01254e-05	0.000999564
Wnt7b	wingless-related MMTV integration site 7B	1420892_at	NM_009528	3.0982e-05	0.00102659
6330577E15Rik	RIKEN cDNA 6330577E15 gene	1425194_a_at	NM_026377 /// XM_001480784	3.12142e-05	0.00103035
Yap1	yes-associated protein 1	1416487_a_at	NM_009534	3.19808e-05	0.00105385
Cnn3	calponin 3, acidic	1456380_x_at	NM_028044 /// XM_001479297	3.22841e-05	0.0010608
Atp1a2	ATPase, Na+/K+ transporting, alpha 2 polypeptide	1455136_at	NM_178405	3.26119e-05	0.00106771
Mtmr9	myotubularin related protein 9	1452254_at	NM_177594	3.27742e-05	0.00107132
Ctbs	chitobiase, di-N-acetyl-	1427658_at	NM_028836	3.32539e-05	0.00108468
Cbx5	chromobox homolog 5 (Drosophila HP1a)	1454636_at	NM_001076789 /// NM_001110216 /// NM_007626	3.39608e-05	0.00110446
Rpl19	ribosomal protein L19	1416219_at	NM_009078 /// XM_001475735 /// XM_001476576	3.45376e-05	0.00111766
Atp1b1	ATPase, Na+/K+ transporting, beta 1 polypeptide	1423890_x_at	NM_009721	3.46115e-05	0.00111786
Ccni	cyclin I	1448334_a_at	NM_017367	3.51878e-05	0.00113417
Dfna5h	deafness, autosomal dominant 5 homolog (human)	1417903_at	NM_018769	3.52936e-05	0.00113433
Tnnt1	troponin T1, skeletal, slow	1419606_a_at	NM_011618	3.55881e-05	0.0011409
Cst3	cystatin C	1426195_a_at	NM_009976	3.56602e-05	0.00114103
Rpl27 /// EG621100 /// LOC669376 /// LOC675088	ribosomal protein L27 /// predicted gene, EG621100 /// similar to ribosomal protein L27 /// similar to ribosomal protein L27	1416099_at	NM_023066 /// NM_133723	3.6426e-05	0.00115412
Pitpna	phosphatidylinositol transfer protein, alpha	1423283_at	NM_001110339 /// NM_011289 /// XM_001473193 /// XM_885496 /// XM_979394	3.6443e-05	0.00115412
Asph	aspartate-beta-hydroxylase	1425275_at	NM_008850	3.63425e-05	0.00115412
Mchr1	melanin-concentrating hormone receptor 1	1428031_at	NM_027260	3.76042e-05	0.00118586
Vrk2	vaccinia related kinase 2	1453343_s_at	NM_145132	3.7563e-05	0.00118586
Ywhaz	tyrosine 3-monooxygenase/tryptophan 5-monooxygenase activation protein, zeta polypeptide	1439005_x_at	NM_011740	3.76675e-05	0.00118588
Trim2	tripartite motif protein 2	1417029_a_at	NM_030706	3.97976e-05	0.00124849
Islr	immunoglobulin superfamily containing leucine-rich repeat	1418450_at	NM_012043	3.99232e-05	0.00124849
Mical1	microtubule associated monoxygenase, calponin and LIM domain containing 1	1416759_at	NM_138315	4.01194e-05	0.00125147
Adk	adenosine kinase	1438292_x_at	NM_134079	4.06969e-05	0.00126688
Ogfr	opioid growth factor receptor	1422512_a_at	NM_031373	4.09645e-05	0.00127289
C1galt1	core 1 UDP-galactose:N-acetylgalactosamine-alpha-R beta 1,3-galactosyltransferase	1450745_at	NM_052993	4.12378e-05	0.00127578
Stx6	syntaxin 6	1431646_a_at	NM_021433	4.17704e-05	0.001291
Dgcr2	DiGeorge syndrome critical region gene 2	1421809_at	NM_001109750 /// NM_010048	4.26967e-05	0.00131539
Dnajb1	DnaJ (Hsp40) homolog, subfamily B, member 1	1416756_at	NM_018808	4.2956e-05	0.00132122
St3gal6	ST3 beta-galactoside alpha-2,3-sialyltransferase 6	1449079_s_at	NM_018784	4.40204e-05	0.00134847
Txndc4	thioredoxin domain containing 4 (endoplasmic reticulum)	1423247_at	NM_029572	4.50654e-05	0.00137864
Psmd4	proteasome (prosome, macropain) 26S subunit, non-ATPase, 4	1425859_a_at	NM_008951	4.53877e-05	0.00138073
Slc9a3r2	solute carrier family 9 (sodium/hydrogen exchanger), isoform 3 regulator 2	1428954_at	NM_023055 /// NM_023449	4.54419e-05	0.00138073
App	amyloid beta (A4) precursor protein	1420621_a_at	NM_007471	4.57872e-05	0.00138935
Rbbp4	retinoblastoma binding protein 4	1434892_x_at	NM_009030	4.61051e-05	0.0013949
Skp2	S-phase kinase-associated protein 2 (p45)	1460247_a_at	NM_013787 /// NM_145468	4.64419e-05	0.00140042
Ndufb3	NADH dehydrogenase (ubiquinone) 1 beta subcomplex 3	1416547_at	NM_025597	4.72492e-05	0.00141982
Zfp239	zinc finger protein 239	1416586_at	NM_001001792 /// NM_008616	4.732e-05	0.00141982
Txnl4	thioredoxin-like 4	1419179_at	NM_001038608 /// NM_001042408 /// NM_025299 /// NM_178604	4.74119e-05	0.00141982
Ass1	argininosuccinate synthetase 1	1416239_at	NM_007494	4.82719e-05	0.00144316
Grin1	glutamate receptor, ionotropic, NMDA1 (zeta 1)	1450202_at	NM_008169	4.86338e-05	0.00144849
Dtna	dystrobrevin alpha	1419223_a_at	NM_010087 /// NM_207650	4.94155e-05	0.00146866
Epb4.1l1	erythrocyte protein band 4.1-like 1	1434575_at	NM_001003815 /// NM_001006664 /// NM_013510	4.99462e-05	0.00147984
Hk1	hexokinase 1	1437974_a_at	NM_010438	5.01945e-05	0.00148504
Cbx6	chromobox homolog 6	1424407_s_at	NM_028763	5.05358e-05	0.00149021
Dicer1	Dicer1, Dcr-1 homolog (Drosophila)	1427941_at	NM_148948	5.08994e-05	0.00149831
AU022870	expressed sequence AU022870	1433554_at	NM_177682	5.15397e-05	0.00151224
Btg3 /// LOC640416 /// LOC654432	B-cell translocation gene 3 /// similar to BTG3 protein (Tob5 protein) (Abundant in neuroepithelium area protein) /// B-cell translocation gene 3 pseudogene	1449007_at	NM_009770 /// NR_002700 /// XM_001480477	5.21517e-05	0.00152903
Pld1	phospholipase D1	1437113_s_at	NM_008875	5.34033e-05	0.00156034
Edd1	E3 ubiquitin protein ligase, HECT domain containing, 1	1452718_at	NM_001081359 /// NM_001112721	5.41105e-05	0.00157693
Ptprz1	protein tyrosine phosphatase, receptor type Z, polypeptide 1	1452284_at	NM_001081306	5.53479e-05	0.00160798
Bscl2	Bernardinelli-Seip congenital lipodystrophy 2 homolog (human)	1420632_a_at	NM_008144	5.62156e-05	0.00163017
Trp53inp2	transformation related protein 53 inducible nuclear protein 2	1452646_at	NM_178111	5.64371e-05	0.001632
1200004M23Rik	RIKEN cDNA 1200004M23 gene	1432848_a_at	NM_024465	5.71119e-05	0.00164427
Abhd12	abhydrolase domain containing 12	1453367_a_at	NM_026169	5.70602e-05	0.00164427
BC022224	cDNA sequence BC022224	1425704_at	NM_177564	5.8293e-05	0.00167479
Fem1b	feminization 1 homolog b (C. elegans)	1418323_at	NM_010193	5.89821e-05	0.00169082
Blzf1	basic leucine zipper nuclear factor 1	1418974_at	NM_025505	5.9391e-05	0.0016982
Anapc5	anaphase-promoting complex subunit 5	1453307_a_at	NM_025584 /// XM_001004429	5.97916e-05	0.00170148
Cd99	CD99 antigen	1453556_x_at	NM_001042491 /// NM_021505	5.9695e-05	0.00170148
Gadd45b	growth arrest and DNA-damage-inducible 45 beta	1450971_at	NM_008655	6.04334e-05	0.00171446
Sbk1	SH3-binding kinase 1	1423978_at	NM_008443	6.12707e-05	0.00172921
Pfkp	phosphofructokinase, platelet	1430634_a_at	NM_145587	6.14556e-05	0.00172921
Mapbpip	mitogen activated protein binding protein interacting protein	1435729_at	NM_031248	6.14477e-05	0.00172921
Kif3a	kinesin family member 3A	1449841_at	NM_019703	6.11431e-05	0.00172921
Scamp2	secretory carrier membrane protein 2	1416611_at	NM_022813	6.17992e-05	0.00173356
Nola2	nucleolar protein family A, member 2	1416605_at	NM_026631	6.20651e-05	0.00173788
1110062M06Rik	RIKEN cDNA 1110062M06 gene	1455040_s_at	---	6.27287e-05	0.00175056
Ddx3x	DEAD/H (Asp-Glu-Ala-Asp/His) box polypeptide 3, X-linked	1423042_at	XR_032115	6.35092e-05	0.00176876
Fem1a	feminization 1 homolog a (C. elegans)	1453560_at	NM_010192	6.39162e-05	0.00177575
Prpf4b	PRP4 pre-mRNA processing factor 4 homolog B (yeast)	1436427_at	NM_013830	6.47033e-05	0.0017938
Mll5	myeloid/lymphoid or mixed-lineage leukemia 5	1434704_at	XM_893956 /// XM_901178 /// XM_901188 /// XM_901192 /// XM_901195 /// XM_901199 /// XM_901201 /// XM_901204 /// XM_901207 /// XM_901211 /// XM_901215 /// XM_905564 /// XM_919411 /// XM_919417 /// XM_919427 /// XM_919435 /// XM_919445 /// XM_919452 /// XM_919456 /// XM_919462	6.54442e-05	0.001809
1700037H04Rik	RIKEN cDNA 1700037H04 gene	1419742_at	NM_026091	6.6502e-05	0.00183093
Brd4	bromodomain containing 4	1450711_at	NM_020508 /// NM_198094	6.65246e-05	0.00183093
Spock2	sparc/osteonectin, cwcv and kazal-like domains proteoglycan 2	1435026_at	NM_052994	6.82074e-05	0.00187341
Trip12	thyroid hormone receptor interactor 12	1423899_at	NM_133975	7.06976e-05	0.00193762
Aurka	aurora kinase A	1424511_at	NM_011497	7.15796e-05	0.00195779
Slc25a3	solute carrier family 25 (mitochondrial carrier, phosphate carrier), member 3	1416300_a_at	NM_019961	7.2938e-05	0.00197521
Acaa2	acetyl-Coenzyme A acyltransferase 2 (mitochondrial 3-oxoacyl-Coenzyme A thiolase)	1428145_at	NM_007537	7.28627e-05	0.00197521
Bcl2l2	Bcl2-like 2	1451029_at	NM_177470	7.26624e-05	0.00197521
Pex3	peroxisomal biogenesis factor 3	1454044_a_at	NM_133668	7.25433e-05	0.00197521
Nosip	nitric oxide synthase interacting protein	1431428_a_at	NM_025533	7.39405e-05	0.00199777
Rsnl2	restin-like 2	1431382_a_at	NM_030179 /// XM_001480234 /// XM_001480238	7.44763e-05	0.00200943
Zfp260 /// LOC635007	zinc finger protein 260 /// similar to Zinc finger protein OZF (Zinc finger protein 260) (Zfp-260)	1427831_s_at	NM_011981	7.46704e-05	0.00201028
Atp11b	ATPase, Class VI, type 11B	1451388_a_at	NM_029570	7.52509e-05	0.00202186
Cldnd1	claudin domain containing 1	1429555_at	NM_171826	7.62294e-05	0.00204143
Smarcal1	Swi/SNF related matrix associated, actin dependent regulator of chromatin, subfamily a-like 1	1416620_at	NM_018817	7.6766e-05	0.00204638
1700040I03Rik	RIKEN cDNA 1700040I03 gene	1429122_a_at	XM_001004574 /// XM_001004576 /// XM_001004579 /// XM_001479180 /// XM_001480210 /// XM_974872 /// XM_978412 /// XM_989008	7.69104e-05	0.00204638
2610305J24Rik /// BC005512 /// LOC629242 /// EG630525 /// LOC631386 /// LOC637482 /// LOC641366 /// EG668904 /// LOC669885 /// LOC670270 /// LOC672061 /// LOC672939 /// LOC672969 /// LOC673876 /// LOC674927 /// LOC675168 /// LOC675706 /// LOC676247 /// LOC676718 /// LOC677506	RIKEN cDNA 2610305J24 gene /// cDNA sequence BC005512 /// hypothetical protein LOC629242 /// predicted gene, EG630525 /// similar to melanoma antigen /// similar to melanoma antigen /// hypothetical ENV polyprotein /// predicted gene, EG668904 /// similar to melanoma antigen /// hypothetical protein LOC670270 /// similar to melanoma antigen /// similar to melanoma antigen /// hypothetical protein…	1435628_x_at	NM_028505	7.68678e-05	0.00204638
Akap12	A kinase (PRKA) anchor protein (gravin) 12	1419706_a_at	NM_031185	7.74083e-05	0.0020551
Capns1	calpain, small subunit 1	1426400_a_at	NM_009795	7.79622e-05	0.00206643
Diap1	diaphanous homolog 1 (Drosophila)	1421143_at	NM_001039934 /// NM_008632	8.1207e-05	0.00214169
Mtap2 /// A730034C02	microtubule-associated protein 2 /// hypothetical protein A730034C02	1421328_at	NM_007858	8.10663e-05	0.00214169
Rpl3 /// LOC242809 /// LOC433745 /// EG545864 /// LOC635340 /// EG668219 /// LOC670753 /// LOC674810	ribosomal protein L3 /// similar to 60S ribosomal protein L3 (J1 protein) /// similar to 60S ribosomal protein L3 (L4) /// predicted gene, EG545864 /// similar to 60S ribosomal protein L3 (L4) /// predicted gene, EG668219 /// similar to 60S ribosomal protein L3 (J1 protein) /// similar to 60S ribosomal protein L3 (J1 protein)	1438527_at	NM_013762 /// XM_001474675 /// XM_001474695 /// XM_001474712 /// XM_001475733 /// XM_001476804 /// XM_001477264 /// XM_001477279 /// XM_001477304 /// XM_001479269 /// XM_001479275 /// XM_001479283 /// XM_977204 /// XR_031445 /// XR_031794 /// XR_033134 /// XR_033644 /// XR_033653 /// XR_034137 /// XR_035706	8.15685e-05	0.00214749
Txnrd1	thioredoxin reductase 1	1421529_a_at	NM_025824	8.32255e-05	0.00217997
---	---	1423039_a_at	NM_001042513 /// NM_001042514 /// NM_001042523 /// NM_015762	8.32215e-05	0.00217997
Zfp746	zinc finger protein 746	1435243_at	XM_001474507 /// XM_904306 /// XM_973126	8.36104e-05	0.00218565
Ubxd1	UBX domain containing 1	1417557_at	NM_024432	8.40329e-05	0.0021913
Cnot2	CCR4-NOT transcription complex, subunit 2	1454602_s_at	NM_001037846 /// NM_001037847 /// NM_001037848 /// NM_028082	8.4271e-05	0.00219432
Api5	apoptosis inhibitor 5	1415813_at	NM_016696	8.50499e-05	0.00219895
Gpc1	glypican 1	1417389_at	NM_007466	8.5034e-05	0.00219895
Ndel1	nuclear distribution gene E-like homolog 1 (A. nidulans)	1424893_at	NM_009788	8.52638e-05	0.00219895
Calb1	calbindin-28K	1448738_at	NM_023668	8.51242e-05	0.00219895
Ipo4	importin 4	1450814_a_at	NM_024267	8.53786e-05	0.00219895
Clcn4-2	chloride channel 4-2	1415986_at	NM_011334	8.69667e-05	0.00223532
---	---	1451397_at	NM_001110212 /// NM_146112 /// XM_001475127	8.83145e-05	0.00226384
Cerk	ceramide kinase	1434034_at	NM_145475 /// XR_031436	8.9121e-05	0.00227945
Cyp2j6	cytochrome P450, family 2, subfamily j, polypeptide 6	1417952_at	NM_010008	8.95055e-05	0.00228478
2010008E23Rik	RIKEN cDNA 2010008E23 gene	1452446_a_at	NM_028076	9.01929e-05	0.00229773
Chmp4b	chromatin modifying protein 4B	1426240_at	NM_029362 /// XM_976559	9.04342e-05	0.00229792
Nfu1	NFU1 iron-sulfur cluster scaffold homolog (S. cerevisiae)	1418228_at	NM_020045	9.07584e-05	0.00230317
Tnrc6c	trinucleotide repeat containing 6C	1460363_at	NM_198022	9.16985e-05	0.00232106
Ctnnbip1	catenin beta interacting protein 1	1431694_a_at	NM_023465	9.26189e-05	0.00233888
Gmfb	glia maturation factor, beta	1448570_at	NM_022023	9.42674e-05	0.00237428
Rcc2	regulator of chromosome condensation 2	1452226_at	NM_173867 /// XM_001477942	9.43722e-05	0.00237428
Eif5b	eukaryotic translation initiation factor 5B	1434605_at	NM_198303	9.46387e-05	0.0023743
Ndfip1	Nedd4 family interacting protein 1	1424821_at	NM_022996 /// XM_001475723	9.65686e-05	0.00241941
Rpl23a	ribosomal protein L23a	1426660_x_at	NM_207523 /// XM_001473215 /// XM_001475712 /// XM_001476133 /// XM_001476718 /// XM_001477434 /// XM_001480900	9.81294e-05	0.00244919
Ap2a2	adaptor protein complex AP-2, alpha 2 subunit	1452490_a_at	NM_007459	9.82364e-05	0.00244919
Slc25a20	solute carrier family 25 (mitochondrial carnitine/acylcarnitine translocase), member 20	1423109_s_at	NM_001077264 /// NM_007458	0.000102767	0.00254759
Tbc1d13	TBC1 domain family, member 13	1424082_at	NM_020520	0.000102809	0.00254759
Mrpl16	mitochondrial ribosomal protein L16	1450880_at	NM_146252	0.000103301	0.00254759
Ap2a1	adaptor protein complex AP-2, alpha 1 subunit	1460724_at	NM_025606	0.000102543	0.00254759
LOC675851	similar to NADH dehydrogenase (ubiquinone) 1, subcomplex unknown, 2	1416366_at	NM_026307 /// NM_026948	0.000105188	0.00258632
Cuta	cutA divalent cation tolerance homolog (E. coli)	1451387_s_at	NM_024220	0.000105072	0.00258632
Sntg1	syntrophin, gamma 1	1432287_a_at	NM_027671	0.000106516	0.00263015
Zfp276	zinc finger protein (C2H2 type) 276	1418313_at	NM_020497	0.000108499	0.00264927
Mgll	monoglyceride lipase	1453836_a_at	NM_011790	0.000109119	0.00266284
Arih2	ariadne homolog 2 (Drosophila)	1455013_at	NM_011844	0.000108584	0.00266284
Hsp110	heat shock protein 110	1425993_a_at	NM_013559	0.000109564	0.0026763
Synj2bp	synaptojanin 2 binding protein	1448853_at	NM_025292	0.000110451	0.0026763
Ehmt2	euchromatic histone lysine N-methyltransferase 2	1426888_at	NM_133796	0.000111458	0.00268965
Arhgdia	Rho GDP dissociation inhibitor (GDI) alpha	1451168_a_at	NM_145830 /// NM_147151	0.000111392	0.00268965
Rbbp7	retinoblastoma binding protein 7	1415775_at	NM_009031	0.000113609	0.00275116
Ttyh1	tweety homolog 1 (Drosophila)	1426617_a_at	NM_001001454 /// NM_001109765 /// NM_021324	0.00011412	0.00275116
Ddb1	damage specific DNA binding protein 1	1415735_at	NM_030250 /// XR_033712	0.000115982	0.00278253
Mrpl35	mitochondrial ribosomal protein L35	1419363_a_at	NM_025430	0.000115915	0.00278253
D10Ertd438e	DNA segment, Chr 10, ERATO Doi 438, expressed	1420646_at	NM_015735	0.000115513	0.00278253
Wdr57	WD repeat domain 57 (U5 snRNP specific)	1428264_at	NM_025645	0.00011655	0.00279527
Dcn	decorin	1449368_at	NM_007833	0.000117349	0.00279527
Efemp2	epidermal growth factor-containing fibulin-like extracellular matrix protein 2	1417018_at	NM_021474	0.000117698	0.00280791
Magi3	membrane associated guanylate kinase, WW and PDZ domain containing 3	1450101_a_at	NM_133853	0.000117891	0.00280791
Men1	multiple endocrine neoplasia 1	1416348_at	NM_025365 /// XM_001479252	0.000120491	0.0028385
Ttc3	tetratricopeptide repeat domain 3	1416484_at	NM_009441	0.000120437	0.0028385
1110002E23Rik	RIKEN cDNA 1110002E23 gene	1423087_a_at	NM_008583	0.000120183	0.0028385
Farp1	FERM, RhoGEF (Arhgef) and pleckstrin domain protein 1 (chondrocyte-derived)	1452280_at	NM_134082 /// XM_001473941	0.000121172	0.00285084
A130022J15Rik	RIKEN cDNA A130022J15 gene	1454678_s_at	NM_175313	0.000121227	0.00285084
Calu	calumenin	1415870_at	NM_007594 /// NM_184053	0.000122657	0.00289225
Tspan7	tetraspanin 7	1417502_at	NM_011434	0.000124588	0.00292199
Sod1	superoxide dismutase 1, soluble	1435304_at	NM_019634	0.000124554	0.00292199
6720467C03Rik	RIKEN cDNA 6720467C03 gene	1451570_a_at	NM_026558	0.000125192	0.00292199
Smap1l	stromal membrane-associated protein 1-like	1450675_at	NM_133716	0.000126238	0.0029396
Sec61a2	Sec61, alpha subunit 2 (S. cerevisiae)	1449944_a_at	NM_021305	0.000133446	0.00309685
Cd99	CD99 antigen	1428850_x_at	NM_026669	0.000135496	0.00313119
Tegt	testis enhanced gene transcript	1451586_at	NM_025584 /// XM_001004429	0.000134822	0.00313119
Tapbp	TAP binding protein	1421812_at	NM_001025313 /// NM_009318	0.000136023	0.00314826
Lpl /// LOC669888	lipoprotein lipase /// similar to Lipoprotein lipase precursor (LPL)	1431056_a_at	NM_001002897	0.000137264	0.00315304
Atg9b	ATG9 autophagy related 9 homolog B (S. cerevisiae)	1434092_at	NM_011104	0.000136517	0.00315304
Prkce	protein kinase C, epsilon	1449956_at	NM_008509 /// XM_001476462	0.000136731	0.00315304
Immp2l	IMP2 inner mitochondrial membrane peptidase-like (S. cerevisiae)	1419495_at	NM_026959	0.00013806	0.00316384
Stx18	syntaxin 18	1435102_a_at	NM_053122	0.000137601	0.00316384
Tcea1	transcription elongation factor A (SII) 1	1419258_at	NM_011541	0.000138654	0.00318065
Txndc9	thioredoxin domain containing 9	1436951_x_at	NM_007854	0.00013989	0.00319128
Slc29a2	solute carrier family 29 (nucleoside transporters), member 2	1448257_at	NM_172054	0.000139759	0.00319128
Zcd1	zinc finger, CDGSH-type domain 1	1416849_at	NM_134007	0.000141631	0.00323069
Ubqln1	ubiquilin 1	1419385_a_at	NM_019657	0.000143459	0.00323492
Hsd17b12	hydroxysteroid (17-beta) dehydrogenase 12	1450011_at	NM_001007573 /// XR_031944	0.000142817	0.00323492
Gm50	gene model 50, (NCBI)	1455202_at	NM_026842 /// NM_152234	0.000142931	0.00323492
Itgav	integrin alpha V	1452784_at	NM_008402	0.00014435	0.00325138
Iqgap1	IQ motif containing GTPase activating protein 1	1417380_at	NM_016721	0.000144948	0.0032616
Pcbp4	poly(rC) binding protein 4	1449054_a_at	NM_021567	0.000145028	0.0032616
Ccnl1	cyclin L1	1423622_a_at	NM_019937	0.000146477	0.00327791
Cxx1b	CAAX box 1 homolog B (human)	1423816_at	NM_001018063 /// NM_024170	0.000147184	0.00329416
Sepp1	selenoprotein P, plasma, 1	1452141_a_at	NM_001042613 /// NM_001042614 /// NM_009155	0.000148448	0.00331034
BC022593	cDNA sequence BC022593	1427324_at	NM_001039723	0.000149337	0.00332647
Elavl3	ELAV (embryonic lethal, abnormal vision, Drosophila)-like 3 (Hu antigen C)	1452524_a_at	NM_010487	0.000152293	0.0033871
Srgap3	SLIT-ROBO Rho GTPase activating protein 3	1424588_at	NM_080448	0.000153245	0.00340303
Kcnd2	potassium voltage-gated channel, Shal-related family, member 2	1422834_at	NM_019697	0.000153916	0.00341889
Galc	galactosylceramidase	1452907_at	NM_008079	0.000155231	0.00342832
RP23-336J1.4	Ras-GTPase-activating protein SH3-domain binding protein	1455060_at	NM_013716	0.000155439	0.00342832
Adcy3	adenylate cyclase 3	1421959_s_at	NM_138305	0.000155562	0.00344405
Phyhipl	phytanoyl-CoA hydroxylase interacting protein-like	1427023_at	NM_178621	0.000156576	0.00345334
Slc6a17	solute carrier family 6 (neurotransmitter transporter), member 17	1436137_at	NM_172271	0.000157357	0.00345334
Ctsb	cathepsin B	1417490_at	NM_007798	0.000159245	0.00349089
Tspan5	tetraspanin 5	1417179_at	NM_019571	0.000160113	0.00349995
AU020206	expressed sequence AU020206	1433935_at	---	0.000160376	0.00349995
Ypel1	yippee-like 1 (Drosophila)	1421048_a_at	XM_972888 /// XM_987245	0.000161041	0.00350895
Myo1h	myosin 1H	1450543_at	NM_023249	0.000160762	0.00350895
Exosc5	exosome component 5	1417167_at	NM_138586	0.000161501	0.00351788
Acp1	acid phosphatase 1, soluble	1422717_at	NM_001110239 /// NM_021330	0.000161947	0.00351788
Tmem30a	transmembrane protein 30A	1416446_at	NM_001111043 /// NM_001111044 /// NM_009825	0.000162527	0.00352036
Ube1c	ubiquitin-activating enzyme E1C	1431746_a_at	NM_133718	0.000162829	0.00352036
Serpinh1	serine (or cysteine) peptidase inhibitor, clade H, member 1	1450843_a_at	NM_001111106 /// NM_011666	0.000162514	0.00352036
Inpp4a	inositol polyphosphate-4-phosphatase, type I	1421360_at	NM_030266 /// NM_172971	0.000163959	0.00352917
Atr	ataxia telangiectasia and Rad3 related	1427197_at	---	0.000164058	0.00352917
Usp21	ubiquitin specific peptidase 21	1454034_a_at	NM_013919	0.000164507	0.00354429
Tnc	tenascin C	1416342_at	NM_008952	0.000166219	0.00355297
Pipox	pipecolic acid oxidase	1449374_at	NM_011607	0.000165907	0.00355297
Ndufb5	NADH dehydrogenase (ubiquinone) 1 beta subcomplex, 5	1448589_at	NM_025316	0.000168024	0.00358933
Vtn	vitronectin	1420484_a_at	NM_013785	0.000169491	0.0035978
Ihpk1	inositol hexaphosphate kinase 1	1422969_s_at	NM_011707	0.000169369	0.0035978
Bdnf	brain derived neurotrophic factor	1422168_a_at	NM_001037955 /// NM_134068	0.000170568	0.00362098
Pign	phosphatidylinositol glycan anchor biosynthesis, class N	1425997_a_at	NM_001048139 /// NM_001048141 /// NM_001048142 /// NM_007540	0.000170749	0.00362098
Dusp22	dual specificity phosphatase 22	1448985_at	NM_013784	0.000170501	0.00362098
Rab24	RAB24, member RAS oncogene family	1421873_s_at	NM_009000	0.000172741	0.00364392
2610301G19Rik	RIKEN cDNA 2610301G19 gene	1426012_a_at	NM_133891	0.000173434	0.00364392
2210409B22Rik	RIKEN cDNA 2210409B22 gene	1433645_at	XM_001001452 /// XM_985344	0.000173269	0.00364392
Bsg	basigin	1456616_a_at	NM_001077184 /// NM_009768	0.000174319	0.00365852
Mtf2	metal response element binding transcription factor 2	1418515_at	NM_018753	0.000175319	0.00366661
Ywhab	tyrosine 3-monooxygenase/tryptophan 5-monooxygenase activation protein, beta polypeptide	1420878_a_at	NM_013827	0.000174598	0.00366661
B3gnt1	UDP-GlcNAc:betaGal beta-1,3-N-acetylglucosaminyltransferase 1	1452346_at	NM_175383	0.000175554	0.00368109
Ube2b	ubiquitin-conjugating enzyme E2B, RAD6 homology (S. cerevisiae)	1423106_at	NM_009458	0.00017756	0.0037164
Baalc	brain and acute leukemia, cytoplasmic	1426329_s_at	NM_080640	0.000178846	0.00373075
Gmnn	geminin	1417506_at	NM_020567	0.00017964	0.00374504
Ap3m1	adaptor-related protein complex 3, mu 1 subunit	1416375_at	NM_001083110 /// NM_008853	0.000182175	0.00376693
Srgap3	SLIT-ROBO Rho GTPase activating protein 3	1425741_at	NM_080448	0.00018175	0.00376693
Pja1	praja1, RING-H2 motif containing	1451792_a_at	NM_018829 /// XR_034291	0.000181738	0.00376693
Pcdh10	protocadherin 10	1421311_at	NM_001098170 /// NM_001098171 /// NM_001098172 /// NM_011043	0.000182536	0.00378106
Vps36	vacuolar protein sorting 36 (yeast)	1451343_at	NM_027338	0.000184214	0.00379515
Rer1	RER1 retention in endoplasmic reticulum 1 homolog (S. cerevisiae)	1460660_x_at	NM_026395	0.000185072	0.00380918
Rasgrp1	RAS guanyl releasing protein 1	1421176_at	NM_026141	0.000186376	0.00381659
Ppil4	peptidylprolyl isomerase (cyclophilin)-like 4	1424043_at	NM_011246	0.000186306	0.00381659
Toe1	target of EGR1, member 1 (nuclear)	1432207_a_at	NM_026654	0.000187536	0.0038444
Eral1	Era (G-protein)-like 1 (E. coli)	1460548_a_at	NM_022313	0.000187921	0.0038444
Il17rb	interleukin 17 receptor B	1420678_a_at	NM_019583	0.000190924	0.00389905
---	---	1433595_at	NM_177732	0.00019169	0.00391277
Tm2d1	TM2 domain containing 1	1451996_at	NM_053157	0.00019276	0.00392643
Lamc3	laminin gamma 3	1425594_at	NM_026506	0.000194186	0.00393335
Snrpg /// EG666609 /// LOC671824	small nuclear ribonucleoprotein polypeptide G /// predicted gene, EG666609 /// similar to small nuclear ribonucleoprotein polypeptide G	1448357_at	NM_011836	0.00019401	0.00393335
4933439F18Rik	RIKEN cDNA 4933439F18 gene	1427065_at	NM_009468	0.000195255	0.00394023
Dpysl3	dihydropyrimidinase-like 3	1438789_s_at	NM_025757	0.000194777	0.00394023
Tomm20	translocase of outer mitochondrial membrane 20 homolog (yeast)	1423080_at	NM_024214	0.000195717	0.00394705
Adipor2	adiponectin receptor 2	1434329_s_at	NM_197985	0.00019605	0.00394705
Timm44	translocase of inner mitochondrial membrane 44	1448801_a_at	NM_011592	0.000196807	0.0039605
Eif4e	eukaryotic translation initiation factor 4E	1450909_at	NM_007917	0.000197782	0.0039739
Rhbdd2	rhomboid domain containing 2	1426444_at	NM_146002	0.000201028	0.00402733
Bat2	HLA-B associated transcript 2	1422799_at	XM_001475053	0.000203203	0.00404025
Pygb	brain glycogen phosphorylase	1433504_at	NM_001110275 /// NM_001110276 /// NM_010587	0.000203297	0.00404025
Dnajc13	DnaJ (Hsp40) homolog, subfamily C, member 13	1434038_at	NM_020027	0.000202913	0.00404025
Itsn1	intersectin 1 (SH3 domain protein 1A)	1435885_s_at	NM_153781	0.000203117	0.00404025
Sppl3	signal peptide peptidase 3	1451073_at	NM_029012	0.000207338	0.00411299
Pbx2	pre B-cell leukemia transcription factor 2	1418893_at	NM_010197	0.000209159	0.00411841
Fgf1	fibroblast growth factor 1	1423136_at	NM_008997	0.00020794	0.00411841
Rab11b /// LOC665419	RAB11B, member RAS oncogene family /// RAB11B, member RAS oncogene family, pseudogene	1423448_at	NM_017463	0.000208456	0.00411841
4732418C07Rik	RIKEN cDNA 4732418C07 gene	1427978_at	NM_172698	0.000209166	0.00411841
Ercc4	excision repair cross-complementing rodent repair deficiency, complementation group 4	1432272_a_at	NM_015769	0.00020942	0.00411841
Carhsp1	calcium regulated heat stable protein 1	1415975_at	NM_025821	0.000211146	0.00414412
Slc25a26	solute carrier family 25 (mitochondrial carrier, phosphate carrier), member 26	1453886_a_at	NM_026255	0.000211495	0.00414412
Tspyl1	testis-specific protein, Y-encoded-like 1	1415908_at	NM_008839	0.000213992	0.00417553
Rfng	radical fringe gene homolog (Drosophila)	1421160_a_at	NM_009053 /// XM_001476962	0.000213705	0.00417553
St3gal2	ST3 beta-galactoside alpha-2,3-sialyltransferase 2	1421890_at	NM_009433	0.000214063	0.00417553
Pik3ca	phosphatidylinositol 3-kinase, catalytic, alpha polypeptide	1460326_at	NM_009179 /// NM_178048	0.000212518	0.00417553
Gemin6	gem (nuclear organelle) associated protein 6	1424300_at	NM_026053	0.000214979	0.00418818
C330021A05Rik	RIKEN cDNA C330021A05 gene	1434946_at	NM_153082	0.000218503	0.0042384
Vasp	vasodilator-stimulated phosphoprotein	1451097_at	NM_009499	0.000218763	0.0042384
1110006G06Rik	RIKEN cDNA 1110006G06 gene	1451143_at	NM_001025947 /// NM_152816	0.000219488	0.0042384
Dnm1l	dynamin 1-like	1452638_s_at	NM_028661	0.000218829	0.0042384
1700052N19Rik	RIKEN cDNA 1700052N19 gene	1421495_a_at	NM_024261	0.000220296	0.00424398
Ints1	integrator complex subunit 1	1426943_at	NM_026748	0.000220388	0.00424398
Ube2h	ubiquitin-conjugating enzyme E2H	1418631_at	NM_009459 /// XM_001472265 /// XM_001472300 /// XM_001477372	0.000222041	0.00427564
Ugcg	UDP-glucose ceramide glucosyltransferase	1421268_at	NM_028993	0.000224405	0.00430026
9130404D08Rik	RIKEN cDNA 9130404D08 gene	1426250_s_at	NM_011673	0.000223615	0.00430026
Tyki	thymidylate kinase family LPS-inducible member	1422095_a_at	NM_020557	0.000226185	0.00433168
5730589K01Rik	RIKEN cDNA 5730589K01 gene	1436049_at	NM_023434	0.000231888	0.00443955
1700012G19Rik	RIKEN cDNA 1700012G19 gene	1428788_at	NM_133954	0.000234396	0.00446349
AA960436	expressed sequence AA960436	1448583_at	NM_025954	0.000234125	0.00446349
Tcfap2c	transcription factor AP-2, gamma	1418147_at	NM_009199	0.000236007	0.00448013
Slc1a1	solute carrier family 1 (neuronal/epithelial high affinity glutamate transporter, system Xag), member 1	1448299_at	NM_009335	0.000235664	0.00448013
Spcs3	signal peptidase complex subunit 3 homolog (S. cerevisiae)	1451175_at	NM_029701	0.000236342	0.00448013
Tfrc	transferrin receptor	1422967_a_at	NM_011638	0.000237199	0.00449196
B4galt1	UDP-Gal:betaGlcNAc beta 1,4- galactosyltransferase, polypeptide 1	1418014_a_at	NM_022305	0.000237544	0.00450376
Nrp2	neuropilin 2	1426528_at	NM_001077403 /// NM_001077404 /// NM_001077405 /// NM_001077406 /// NM_001077407 /// NM_010939	0.000239821	0.00453441
AA409316	expressed sequence AA409316	1452273_at	NM_134087	0.000240965	0.0045461
Ak1	adenylate kinase 1	1422184_a_at	NM_021515	0.00024311	0.00457658
Clns1a	chloride channel, nucleotide-sensitive, 1A	1427548_a_at	NM_023671	0.000243564	0.00458817
Gorasp2	golgi reassembly stacking protein 2	1460460_a_at	NM_027352	0.000244653	0.00459972
Pitpnm1	phosphatidylinositol membrane-associated 1	1425760_a_at	NM_008851	0.000247768	0.00464142
Nudcd1	NudC domain containing 1	1429655_at	NM_026149	0.000248362	0.00464142
Sox9	SRY-box containing gene 9	1451538_at	NM_011448	0.000248517	0.00465283
Ube2i	ubiquitin-conjugating enzyme E2I	1425478_x_at	NM_011665	0.000250126	0.00466421
Serinc3	serine incorporator 3	1417815_a_at	NM_012032	0.000251036	0.00467555
Zfp61	zinc finger protein 61	1417363_at	NM_009561	0.000252695	0.00469812
Ogfod2	2-oxoglutarate and iron-dependent oxygenase domain containing 2	1429238_a_at	NM_025671	0.00025284	0.00469812
Ero1l	ERO1-like (S. cerevisiae)	1449324_at	NM_015774	0.000256313	0.00474644
Vamp4	vesicle-associated membrane protein 4	1422896_at	NM_016796	0.000256737	0.00475758
Dgkq	diacylglycerol kinase, theta	1437000_at	NM_199011	0.000257722	0.00476868
Slc25a38	solute carrier family 25, member 38	1424418_at	NM_144793	0.000259164	0.00477976
Rab40c	Rab40c, member RAS oncogene family	1424332_at	NM_019986	0.000259828	0.0047834
Hoxc13 /// Habp4 /// LOC671769	homeo box C13 /// hyaluronic acid binding protein 4 /// similar to hyaluronic acid binding protein 4	1430869_a_at	NM_139154	0.000259585	0.0047834
Mrpl9	mitochondrial ribosomal protein L9	1430976_a_at	NM_030116	0.00026184	0.00481277
Pmp22	peripheral myelin protein	1417133_at	NM_011400	0.000263044	0.0048163
Slc2a1	solute carrier family 2 (facilitated glucose transporter), member 1	1426600_at	NM_008885	0.000262866	0.0048163
Tssc4	tumor-suppressing subchromosomal transferable fragment 4	1427661_a_at	NM_020285 /// NM_138631	0.000265022	0.00484548
Ogn	osteoglycin	1419662_at	NM_008760	0.000268838	0.00491109
Utp20	UTP20, small subunit (SSU) processome component, homolog (yeast)	1452252_at	XM_125867 /// XM_917289	0.000269859	0.00492181
Ckap4	cytoskeleton-associated protein 4	1426754_x_at	NM_175451	0.000271846	0.0049507
Rps6 /// EG666577 /// LOC667739 /// LOC671306 /// LOC672620	ribosomal protein S6 /// predicted gene, EG666577 /// similar to 40S ribosomal protein S6 /// similar to 40S ribosomal protein S6 /// similar to 40S ribosomal protein S6	1416141_a_at	NM_009096 /// XM_001003926 /// XM_984280	0.000273666	0.00496436
Nfe2l1	nuclear factor, erythroid derived 2,-like 1	1416331_a_at	NM_008686	0.000274384	0.00496436
Mtmr9	myotubularin related protein 9	1455058_at	NM_177594	0.000274441	0.00496436
Peg3	paternally expressed 3	1433924_at	NM_008817	0.000276204	0.00499301
Dnajb4	DnaJ (Hsp40) homolog, subfamily B, member 4	1431734_a_at	NM_025926 /// NM_027287	0.000276627	0.00500351
Sfmbt2	Scm-like with four mbt domains 2	1434353_at	NM_177386	0.000278005	0.00501397
Actl6b	actin-like 6B	1422564_at	NM_031404	0.000280695	0.00506043
Pop7	processing of precursor 7, ribonuclease P family, (S. cerevisiae)	1449162_at	NM_028753	0.0002822	0.00507077
Mll1	myeloid/lymphoid or mixed-lineage leukemia 1	1427283_at	NM_001081049	0.000285028	0.005117
Adpgk	ADP-dependent glucokinase	1451079_at	NM_028121	0.000285661	0.00512723
Fads3	fatty acid desaturase 3	1449219_at	NM_021890	0.000287779	0.00515533
Pscd1	pleckstrin homology, Sec7 and coiled-coil domains 1	1418183_a_at	NM_001112699 /// NM_001112700 /// NM_011180	0.000289069	0.00516548
Sap30bp	SAP30 binding protein	1418977_at	NM_013677	0.00029082	0.00518568
Surf1	surfeit gene 1	1450561_a_at	NM_020483	0.000290732	0.00518568
Dnajc14	DnaJ (Hsp40) homolog, subfamily C, member 14	1426553_at	NM_028873	0.000294348	0.00523132
---	---	1425637_at	---	0.000295725	0.00525906
Ctr9	Ctr9, Paf1/RNA polymerase II complex component, homolog (S. cerevisiae)	1422679_s_at	NM_008492	0.000297825	0.00527103
Pcdh10	protocadherin 10	1425563_s_at	NM_009431	0.000298275	0.00527103
Ldhb	lactate dehydrogenase B	1434499_a_at	NM_001098170 /// NM_001098171 /// NM_001098172 /// NM_011043	0.000297717	0.00527103
Trappc4	trafficking protein particle complex 4	1415674_a_at	NM_021789	0.000298578	0.00527307
Prkab1	protein kinase, AMP-activated, beta 1 non-catalytic subunit	1452457_a_at	NM_031869	0.000298669	0.00527307
Psmd11 /// LOC627316 /// LOC671671	proteasome (prosome, macropain) 26S subunit, non-ATPase, 11 /// similar to 26S proteasome non-ATPase regulatory subunit 11 (26S proteasome regulatory subunit S9) (26S proteasome regulatory subunit p44.5) /// similar to 26S proteasome non-ATPase regulatory subunit 11 (26S proteasome regulatory subunit S9) (26S proteasome regulatory subunit p44.5)	1437080_s_at	NM_178616 /// XR_005128 /// XR_034915	0.000299534	0.00527509
Tbl1x	Transducin (beta)-like 1 X-linked	1455042_at	NM_020601	0.000300435	0.00527509
Matr3	matrin 3	1434888_a_at	NM_001102446 /// NM_009653	0.000301758	0.00529464
Alas2	aminolevulinic acid synthase 2, erythroid	1451675_a_at	NM_010771	0.000301635	0.00529464
Lgals9	lectin, galactose binding, soluble 9	1421217_a_at	NM_010708	0.000303138	0.00530438
Rtn3	reticulon 3	1418101_a_at	NM_001004357 /// NM_025771	0.000307277	0.00534482
Epb4.1l3	erythrocyte protein band 4.1-like 3	1419062_at	NM_013813	0.000306833	0.00534482
Tmem38a	transmembrane protein 38a	1424177_at	NM_001003930 /// NM_001003933 /// NM_001003934 /// NM_053076	0.000308421	0.00534482
Tmed2	transmembrane emp24 domain trafficking protein 2	1436452_x_at	NM_019770	0.000307915	0.00534482
Ak3l1	adenylate kinase 3 alpha-like 1	1450387_s_at	NM_009647 /// XM_001478522	0.000308122	0.00534482
Cntnap2	contactin associated protein-like 2	1450758_at	NM_144534	0.000305988	0.00534482
Atp2a2	ATPase, Ca++ transporting, cardiac muscle, slow twitch 2	1416551_at	NM_017381	0.000309279	0.0053466
Zranb2	zinc finger, RAN-binding domain containing 2	1454652_at	NM_001110140 /// NM_009722	0.000308634	0.0053466
Zfp95	zinc finger protein 95	1424892_at	NM_016683	0.000311866	0.00539069
Slc35a2	solute carrier family 35 (UDP-galactose transporter), member 2	1432533_a_at	NM_001083937 /// NM_078484	0.000315534	0.0054519
Kpnb1	karyopherin (importin) beta 1	1448526_at	NM_008379	0.000318239	0.00547848
Klf9	Kruppel-like factor 9	1422264_s_at	NM_010638 /// XM_001479552	0.000319279	0.00548777
Sub1	SUB1 homolog (S. cerevisiae)	1422693_a_at	NM_011294	0.000323386	0.00554858
Serpinf1	serine (or cysteine) peptidase inhibitor, clade F, member 1	1416168_at	NM_011340	0.000324152	0.00555775
Hmg20a	high mobility group 20A	1416722_at	NM_025812	0.000325317	0.00556689
Ilf3	interleukin enhancer binding factor 3	1422546_at	NM_001042707 /// NM_001042708 /// NM_001042709 /// NM_010561	0.000328699	0.00561926
Becn1	Beclin 1 (coiled-coil, myosin-like BCL2-interacting protein)	1439405_x_at	NM_019584	0.000329321	0.00561926
Rpl21	ribosomal protein L21	1423070_at	NM_019647	0.0003307	0.00564533
Adipor1	adiponectin receptor 1	1424312_at	NM_028320	0.000332622	0.00566324
Bcl2l13	BCL2-like 13 (apoptosis facilitator)	1424406_at	NM_153516	0.000333368	0.00566324
Fscn1	fascin homolog 1, actin bundling protein (Strongylocentrotus purpuratus)	1416515_at	NM_007984	0.000335722	0.005698
0610010K06Rik	RIKEN cDNA 0610010K06 gene	1430671_a_at	NM_027861	0.000335831	0.005698
Xdh	xanthine dehydrogenase	1451006_at	NM_011723	0.000338609	0.00574071
Ttc35	tetratricopeptide repeat domain 35	1416668_at	NM_019535	0.000340456	0.00574134
Sh3gl2	SH3-domain GRB2-like 2	1418792_at	NM_025736	0.000339599	0.00574134
Map3k12	mitogen activated protein kinase kinase kinase 12	1417115_at	NM_009582	0.000342349	0.00575879
Frag1	FGF receptor activating protein 1	1424614_at	NM_145583	0.000342444	0.00575879
Top1	topoisomerase (DNA) I	1423474_at	NM_009408	0.000342835	0.00576749
Tgfbi	transforming growth factor, beta induced	1448123_s_at	NM_009369	0.000345225	0.00579294
B4galnt1	beta-1,4-N-acetyl-galactosaminyl transferase 1	1418655_at	NM_008080	0.00034608	0.00580156
Scamp1	secretory carrier membrane protein 1	1426775_s_at	NM_029153	0.000346596	0.00580201
Dpp8	dipeptidylpeptidase 8	1428697_at	NM_028906	0.000346751	0.00580201
Fank1	fibronectin type 3 and ankyrin repeat domains 1	1419567_at	NM_025850	0.000347556	0.00581058
Gripap1	GRIP1 associated protein 1	1417315_at	NM_207670	0.000349798	0.0058358
Aplp2	amyloid beta (A4) precursor-like protein 2	1421888_x_at	NM_001102455 /// NM_001102456 /// NM_009691	0.00035109	0.0058365
Mid2	midline 2	1422216_at	NM_028135 /// XM_001477366	0.000352099	0.0058365
Zmpste24	zinc metallopeptidase, STE24 homolog (S. cerevisiae)	1427923_at	NM_011845	0.000352115	0.0058365
Tmem163	transmembrane protein 163	1428077_at	NM_172700	0.000351928	0.0058365
Fbxo28	F-box protein 28	1427069_at	NM_175127	0.000354139	0.00586151
Anapc7	anaphase promoting complex subunit 7	1418458_at	NM_019805	0.000354846	0.00586991
Ftl1 /// Ftl2 /// LOC544951 /// LOC634386 /// EG665937 /// EG666673 /// LOC669088 /// LOC675170	ferritin light chain 1 /// ferritin light chain 2 /// similar to Ferritin light chain 1 (Ferritin L subunit 1) /// similar to Ferritin light chain 1 (Ferritin L subunit 1) /// predicted gene, EG665937 /// predicted gene, EG666673 /// similar to Ferritin light chain 1 (Ferritin L subunit 1) /// similar to Ferritin light chain 1 (Ferritin L subunit 1)	1422302_s_at	NM_013787 /// NM_145468	0.000356149	0.00587017
Skp2	S-phase kinase-associated protein 2 (p45)	1425072_at	NM_008049 /// NM_010240 /// XM_001471608 /// XM_001478411 /// XM_909091 /// XM_973894	0.000355736	0.00587017
Cdc42ep3	CDC42 effector protein (Rho GTPase binding) 3	1422642_at	NM_026514	0.000358943	0.00591146
Vps37a	vacuolar protein sorting 37A (yeast)	1419177_at	NM_033560	0.000360013	0.00591975
Hbegf	heparin-binding EGF-like growth factor	1418349_at	NM_010415	0.000362736	0.00596086
Trappc2	trafficking protein particle complex 2	1432158_a_at	NM_025665	0.000365016	0.00597723
2610209M04Rik	RIKEN cDNA 2610209M04 gene	1460697_s_at	NM_025432	0.000364722	0.00597723
Ptgds	prostaglandin D2 synthase (brain)	1423859_a_at	NM_008963	0.000365919	0.00598539
4930429B21Rik	RIKEN cDNA 4930429B21 gene	1420580_at	XR_035269 /// XR_035316	0.000372349	0.00607517
Ppp1cb	protein phosphatase 1, catalytic subunit, beta isoform	1431328_at	NM_172707	0.000378205	0.00616472
Cited4	Cbp/p300-interacting transactivator, with Glu/Asp-rich carboxy-terminal domain, 4	1425400_a_at	NM_019563	0.00037864	0.00617258
Dnm1l	dynamin 1-like	1428087_at	NM_001025947 /// NM_152816	0.000381847	0.00621295
Cdc37	cell division cycle 37 homolog (S. cerevisiae)	1416819_at	NM_023538	0.000384023	0.00622849
Mulk	multiple substrate lipid kinase	1431655_a_at	NM_016742	0.000383871	0.00622849
Stra6	stimulated by retinoic acid gene 6	1422723_at	NM_009291	0.000385296	0.00623622
Ntsr2	neurotensin receptor 2	1417151_a_at	NM_146145	0.000387332	0.00625163
Jak1	Janus kinase 1	1433805_at	NM_008747	0.000386905	0.00625163
Tsr2	TSR2, 20S rRNA accumulation, homolog (S. cerevisiae)	1435170_at	NM_175146	0.000390648	0.0063077
Cdk2ap2	CDK2-associated protein 2	1417161_at	NM_026373	0.000391876	0.00631529
Rgs14	regulator of G-protein signaling 14	1419221_a_at	NM_016758	0.0003948	0.00635503
Tnrc6a	trinucleotide repeat containing 6a	1434898_at	NM_144925	0.00039845	0.00639467
Reep5	receptor accessory protein 5	1438001_x_at	NM_007874	0.000399553	0.00641815
Wbp2	WW domain binding protein 2	1448121_at	NM_016852	0.000403769	0.00647362
Zfp260 /// LOC635007	zinc finger protein 260 /// similar to Zinc finger protein OZF (Zinc finger protein 260) (Zfp-260)	1419165_at	NM_011981	0.000405727	0.00649693
Prpf38b	PRP38 pre-mRNA processing factor 38 (yeast) domain containing B	1452869_at	NM_025845	0.00040816	0.00652019
Trim2	tripartite motif protein 2	1448551_a_at	NM_030706	0.000411563	0.0065753
Mrpl27	mitochondrial ribosomal protein L27	1415690_at	NM_053161	0.000413197	0.00658244
Dhcr7	7-dehydrocholesterol reductase	1448619_at	NM_007856	0.000415204	0.00660549
Uqcr	ubiquinol-cytochrome c reductase (6.4kD) subunit	1448292_at	NM_025650	0.000418457	0.00664437
Nek3	NIMA (never in mitosis gene a)-related expressed kinase 3	1418947_at	NM_011848	0.000419288	0.0066514
Notch1	Notch gene homolog 1 (Drosophila)	1418634_at	NM_008714	0.000420226	0.00665655
Itgb1bp1	integrin beta 1 binding protein 1	1422157_a_at	NM_008403	0.000420638	0.00665655
Npc1	Niemann Pick type C1	1423086_at	NM_008720	0.000421298	0.00665655
Med28	mediator of RNA polymerase II transcription, subunit 28 homolog (yeast)	1416508_at	NM_025895	0.000422257	0.00666353
Slc34a1	solute carrier family 34 (sodium phosphate), member 1	1423279_at	NM_011392	0.000422599	0.00667048
Rnf34	ring finger protein 34	1415791_at	NM_030564	0.000424395	0.00667742
1500003O03Rik	RIKEN cDNA 1500003O03 gene	1450007_at	NM_019769 /// XM_001480443	0.000427126	0.00671579
Hexim1	hexamethylene bis-acetamide inducible 1	1419359_at	NM_138753	0.00043253	0.00680119
Mfap2	microfibrillar-associated protein 2	1417359_at	NM_008546	0.000435142	0.00681465
Aldh18a1	aldehyde dehydrogenase 18 family, member A1	1437333_x_at	NM_019698 /// NM_153554	0.000435189	0.00681465
Rpl41	Ribosomal protein L41	1422623_x_at	NM_001110791 /// NM_011750	0.000437339	0.00682577
Sf1	Splicing factor 1	1423750_a_at	NM_018860	0.000437068	0.00682577
Nup37	nucleoporin 37	1423969_at	NM_027191 /// NM_028334	0.000437715	0.00682577
Extl3	exostoses (multiple)-like 3	1434703_at	NM_018788	0.000438428	0.00682577
Tle1	transducin-like enhancer of split 1, homolog of Drosophila E(spl)	1434033_at	NM_011599	0.00044075	0.00686355
Eif3s8	eukaryotic translation initiation factor 3, subunit 8	1415858_at	NM_146200 /// XM_001478697	0.000442405	0.00686777
St3gal4	ST3 beta-galactoside alpha-2,3-sialyltransferase 4	1425668_a_at	NM_009178	0.00044257	0.00686777
Ptdss2	phosphatidylserine synthase 2	1453164_a_at	NM_013782	0.000443415	0.00686777
---	---	1417466_at	NM_009063	0.000447524	0.00693627
Rpl27a /// EG665189	ribosomal protein L27a /// predicted gene, EG665189	1426661_at	NM_011975 /// XM_975156	0.000449099	0.00694274
Pthr1	parathyroid hormone receptor 1	1417092_at	NM_001083935 /// NM_001083936 /// NM_011199	0.000451415	0.00696463
Eef1d	eukaryotic translation elongation factor 1 delta (guanine nucleotide exchange protein)	1449506_a_at	NM_023240 /// NM_029663	0.000452437	0.00697104
Agtpbp1	ATP/GTP binding protein 1	1432385_a_at	NM_001048008 /// NM_023328	0.000454662	0.00700824
Tmem30a	transmembrane protein 30A	1416447_at	NM_025586 /// XM_001472396 /// XM_001472419 /// XM_001472443 /// XM_001472467 /// XM_001473788 /// XM_001473807 /// XM_001473827 /// XM_001473843 /// XM_001480293 /// XM_001480702 /// XM_001481031 /// XM_001481032 /// XM_001481037	0.000457911	0.00703627
Rpl15	ribosomal protein L15	1449255_a_at	NM_133718	0.000457876	0.00703627
Lamb1-1	laminin B1 subunit 1	1451241_at	NM_008482	0.000458993	0.00704256
Rbp3	retinol binding protein 3, interstitial	1425105_at	NM_015745	0.000460893	0.00706415
C1qa	complement component 1, q subcomponent, alpha polypeptide	1417381_at	NM_007572	0.000465192	0.0071163
Mal	myelin and lymphocyte protein, T-cell differentiation protein	1432558_a_at	NM_010762	0.000466133	0.00712246
Mapkap1	mitogen-activated protein kinase associated protein 1	1427212_at	XM_001003622 /// XM_001474189	0.000468644	0.00714998
2310014H01Rik	RIKEN cDNA 2310014H01 gene	1431299_a_at	NM_177345	0.000468564	0.00714998
Rbm19	RNA binding motif protein 19	1451365_at	NM_028762	0.000472418	0.00718652
Tnfsf9	tumor necrosis factor (ligand) superfamily, member 9	1422924_at	NM_009404	0.000473032	0.00719256
Nola2	nucleolar protein family A, member 2	1416606_s_at	NM_026631	0.000481542	0.00732008
Kcns2	K+ voltage-gated channel, subfamily S, 2	1421342_at	NM_181317	0.000487267	0.00738661
Timp3	tissue inhibitor of metalloproteinase 3	1449335_at	NM_011595	0.00048893	0.00740752
---	---	1416035_at	---	0.000492005	0.00744351
Evc	Ellis van Creveld gene homolog (human)	1448876_at	NM_021292	0.00049618	0.00749451
Ttc1	tetratricopeptide repeat domain 1	1416994_at	NM_133795	0.000498757	0.00752078
Cav1	caveolin, caveolae protein 1	1449145_a_at	NM_007616	0.000499392	0.00752078
Npm1	nucleophosmin 1	1432416_a_at	NM_008722 /// XM_001476529 /// XR_033146 /// XR_033813	0.000502143	0.00755644
Snw1	SNW domain containing 1	1429002_at	NM_025507	0.000503005	0.00756194
Scye1	small inducible cytokine subfamily E, member 1	1416486_at	NM_007926	0.00050391	0.0075634
Ubl5	ubiquitin-like 5	1416848_at	NM_027585	0.000504749	0.0075634
4921517L17Rik	RIKEN cDNA 4921517L17 gene	1425047_a_at	NM_025401	0.000504697	0.0075634
F13a1	coagulation factor XIII, A1 subunit	1448929_at	NM_028784	0.000505778	0.00756887
Gdpd3	glycerophosphodiester phosphodiesterase domain containing 3	1449526_a_at	NM_024228	0.000507941	0.00758926
Nfat5	nuclear factor of activated T-cells 5	1438999_a_at	XM_150151 /// XM_913186	0.000515377	0.0076746
2310047B19Rik	RIKEN cDNA 2310047B19 gene	1452201_at	NM_018823 /// NM_133957	0.000514855	0.0076746
Fkbp10	FK506 binding protein 10	1449632_s_at	NM_010221	0.0005163	0.0076799
Psmf1	proteasome (prosome, macropain) inhibitor subunit 1	1451337_at	NM_144889 /// NM_212446	0.000520975	0.00774465
Mme	membrane metallo endopeptidase	1422975_at	NM_008604	0.000522072	0.00774986
Aig1	androgen-induced 1	1420679_a_at	NM_025446	0.000525306	0.0077847
Uros	uroporphyrinogen III synthase	1423482_at	NM_009479	0.000526559	0.00779497
Zfp36l2	zinc finger protein 36, C3H type-like 2	1437626_at	NM_001001806	0.000527046	0.00779497
Mrps11	mitochondrial ribosomal protein S11	1460195_at	NM_026498	0.000528845	0.00781485
C920006C10Rik	RIKEN cDNA C920006C10 gene	1416133_at	NM_133766	0.000530977	0.00783469
Orc5l	origin recognition complex, subunit 5-like (S. cerevisiae)	1415830_at	NM_011959	0.000532368	0.00783974
Mpst	mercaptopyruvate sulfurtransferase	1418356_at	NM_138670	0.000538122	0.00790861
Urm1	ubiquitin related modifier 1 homolog (S. cerevisiae)	1431753_x_at	NM_026615	0.000538336	0.00790861
Igfbp4	insulin-like growth factor binding protein 4	1421992_a_at	NM_010517	0.000538875	0.00791355
Epha4	Eph receptor A4	1421928_at	NM_007936	0.000543746	0.00797714
Lass5	longevity assurance homolog 5 (S. cerevisiae)	1451209_at	NM_028015	0.000548471	0.00802592
Ucp3	uncoupling protein 3 (mitochondrial, proton carrier)	1420657_at	NM_009464	0.000549275	0.0080307
Eral1	Era (G-protein)-like 1 (E. coli)	1420520_x_at	NM_022313	0.000552614	0.0080793
Mcts1	malignant T cell amplified sequence 1	1425018_at	NM_026902	0.000554447	0.008084
1200014M14Rik	RIKEN cDNA 1200014M14 gene	1419265_at	NM_026173	0.000564679	0.00822889
Prkcq	protein kinase C, theta	1426044_a_at	NM_026380	0.000566022	0.00822889
Rgs8	regulator of G-protein signaling 8	1453060_at	NM_008859	0.000565728	0.00822889
Arf2	ADP-ribosylation factor 2	1438661_a_at	NM_007477	0.000567879	0.00824791
Ppp2cb	protein phosphatase 2 (formerly 2A), catalytic subunit, beta isoform	1421823_a_at	NM_011650	0.000570808	0.00826128
Bag2	Bcl2-associated athanogene 2	1423948_at	NM_145392	0.000570564	0.00826128
Tsn	translin	1448516_at	NM_017374 /// XM_001472114	0.000570346	0.00826128
Epdr2	ependymin related protein 2 (zebrafish)	1421815_at	NM_134065	0.000574825	0.00830907
Hip1	huntingtin interacting protein 1	1434557_at	NM_146001	0.000575913	0.00831345
AU014645	expressed sequence AU014645	1433663_s_at	NM_001033201	0.000577138	0.00831781
Ewsr1	Ewing sarcoma breakpoint region 1	1436884_x_at	NM_007968	0.000578346	0.00832216
Tmbim1	transmembrane BAX inhibitor motif containing 1	1417162_at	NM_027154	0.000581251	0.00835527
Rnf14	ring finger protein 14	1431030_a_at	NM_020012	0.000586365	0.00841702
Trak1	trafficking protein, kinesin binding 1	1428327_at	NM_175114	0.000587436	0.00842123
Heyl	hairy/enhancer-of-split related with YRPW motif-like	1419302_at	NM_133838	0.000599281	0.0085665
Ppp1r12c	protein phosphatase 1, regulatory (inhibitor) subunit 12C	1431092_at	NM_013905	0.000600205	0.0085665
Ehd4	EH-domain containing 4	1449852_a_at	XM_130416 /// XM_918384	0.000598733	0.0085665
Gins1	GINS complex subunit 1 (Psf1 homolog)	1452598_at	NM_029834	0.000600154	0.0085665
Nosip	nitric oxide synthase interacting protein	1418965_at	NM_025533	0.000602978	0.00859903
Dynll1 /// EG627788 /// LOC637840 /// LOC672375	dynein light chain LC8-type 1 /// predicted gene, EG627788 /// similar to dynein, cytoplasmic, light peptide /// similar to dynein, cytoplasmic, light peptide	1456125_a_at	NM_019682 /// XM_892488 /// XM_913631	0.000610512	0.00870271
Igk-V1	immunoglobulin kappa chain variable 1 (V1)	1452536_s_at	---	0.000612482	0.00870655
Rab27b	RAB27b, member RAS oncogene family	1417214_at	NM_008731	0.000616047	0.00872182
Npy2r	neuropeptide Y receptor Y2	1417489_at	NM_198001	0.000614205	0.00872182
1110008P14Rik	RIKEN cDNA 1110008P14 gene	1423947_at	NM_001082553 /// NM_030554	0.00061579	0.00872182
Dnajc5	DnaJ (Hsp40) homolog, subfamily C, member 5	1448851_a_at	NM_016775	0.000616116	0.00872182
Frmd6	FERM domain containing 6	1451264_at	NM_028127	0.000622131	0.00879633
Dctn4	dynactin 4	1420862_at	NM_029530	0.000625731	0.00881109
6330527O06Rik	RIKEN cDNA 6330527O06 gene	1423853_at	NM_026302	0.000623961	0.00881109
Arl2bp	ADP-ribosylation factor-like 2 binding protein	1429859_a_at	NM_024191 /// NM_024269	0.000626064	0.00881109
Cnot4	CCR4-NOT transcription complex, subunit 4	1437586_at	NM_016877	0.000626387	0.00881109
Syngr3	synaptogyrin 3	1448216_at	NM_011522	0.000627773	0.00882882
Sec22b	SEC22 vesicle trafficking protein homolog B (S. cerevisiae)	1449063_at	NM_011342	0.00063039	0.0088465
Tubb2a /// Tubb2b /// LOC665524 /// LOC671656	tubulin, beta 2a /// tubulin, beta 2b /// similar to tubulin, beta 3 /// similar to tubulin, beta 3	1427347_s_at	NM_009450	0.000631983	0.00886414
Kras	v-Ki-ras2 Kirsten rat sarcoma viral oncogene homolog	1434000_at	NM_021284	0.000640064	0.0089658
Cyp4f15	cytochrome P450, family 4, subfamily f, polypeptide 15	1449316_at	NM_134127	0.0006413	0.00896927
Strap	Serine/threonine kinase receptor associated protein	1419913_at	NM_011499	0.000642854	0.00898671
Pqlc1	PQ loop repeat containing 1	1426567_a_at	NM_025861	0.00064399	0.00899014
Pitpnc1	phosphatidylinositol transfer protein, cytoplasmic 1	1452940_x_at	NM_145823	0.000647897	0.0090354
H2afv	H2A histone family, member V	1428029_a_at	NM_001033174	0.000654759	0.00910108
Nf2	neurofibromatosis 2	1450382_at	NM_010898	0.000654721	0.00910108
Osbp	oxysterol binding protein	1460350_at	XM_001476068 /// XM_907680	0.000654178	0.00910108
Topors	topoisomerase I binding, arginine/serine-rich	1417754_at	NM_199477	0.000661267	0.00916308
Ubie	UbiE protein	1456510_x_at	NM_134097	0.000660979	0.00916308
Sssca1	Sjogren's syndrome/scleroderma autoantigen 1 homolog (human)	1417726_at	NM_020491	0.000666149	0.00922167
Cask	calcium/calmodulin-dependent serine protein kinase (MAGUK family)	1422518_at	NM_009806	0.000668105	0.00923864
Stau2	staufen (RNA binding protein) homolog 2 (Drosophila)	1425533_a_at	NM_001111271 /// NM_001111272 /// NM_025303	0.000671159	0.00926937
---	---	1424417_at	NM_027338	0.000672108	0.00927244
Pkm2	pyruvate kinase, muscle	1417308_at	NM_011099	0.000672917	0.00927551
---	---	1432176_a_at	NM_007932	0.000677141	0.00931986
Ube4b	ubiquitination factor E4B, UFD2 homolog (S. cerevisiae)	1448410_at	NM_022022	0.000686394	0.00943287
Fis1	fission 1 (mitochondrial outer membrane) homolog (yeast)	1416764_at	NM_025562	0.000691306	0.00949067
Hadha	hydroxyacyl-Coenzyme A dehydrogenase/3-ketoacyl-Coenzyme A thiolase/enoyl-Coenzyme A hydratase (trifunctional protein), alpha subunit	1452173_at	NM_178878	0.000692893	0.00950719
Nupr1	nuclear protein 1	1419665_a_at	NM_019738	0.000694075	0.00950996
Klc4	kinesin light chain 4	1425547_a_at	NM_029091	0.000699069	0.00955651
Faf1	Fas-associated factor 1	1434370_s_at	NM_007983	0.000699452	0.00955651
C80913	expressed sequence C80913	1419273_at	NM_011274	0.000701484	0.00957288
Sh3d19	SH3 domain protein D19	1418461_at	NM_001082414	0.000706073	0.00963012
Atpbd1c	ATP binding domain 1 family, member C	1424682_at	NM_024216	0.000712058	0.00968979
Col4a1	procollagen, type IV, alpha 1	1452035_at	NM_009931	0.000712083	0.00968979
Gja1	gap junction membrane channel protein alpha 1	1438650_x_at	NM_010288	0.000713337	0.00969234
8430419L09Rik	RIKEN cDNA 8430419L09 gene	1420630_at	NM_028982	0.000723871	0.00981948
Tgs1	trimethylguanosine synthase homolog (S. cerevisiae)	1421904_at	NM_054089	0.000724169	0.00981948
Atp5a1	ATP synthase, H+ transporting, mitochondrial F1 complex, alpha subunit, isoform 1	1423111_at	NM_153561	0.000725769	0.00982425
Nudt6	nudix (nucleoside diphosphate linked moiety X)-type motif 6	1424510_at	NM_007505	0.000725652	0.00982425
Cd99	CD99 antigen	1430514_a_at	NM_025584 /// XM_001004429	0.000729274	0.00985366
Ascc2	activating signal cointegrator 1 complex subunit 2	1427156_s_at	NM_029291	0.000729541	0.009856
Mrpl41	mitochondrial ribosomal protein L41	1428589_at	NM_001031808	0.000737577	0.00995274
Plod1	procollagen-lysine, 2-oxoglutarate 5-dioxygenase 1	1416289_at	NM_011122	0.000739284	0.00995497
Rfwd3	ring finger and WD repeat domain 3	1423882_at	NM_025901	0.00074124	0.0099594
Polr3k	Polymerase (RNA) III (DNA directed) polypeptide K	1456731_x_at	NM_146218	0.000741217	0.0099594
Pdgfc	platelet-derived growth factor, C polypeptide	1449351_s_at	NM_019971	0.000741794	0.00996161
Ccdc84	coiled-coil domain containing 84	1454839_a_at	NM_201372	0.000742914	0.00996382
PreFrontal Cortex
Gene Symbol	Gene Title	Probe Set ID	RefSeq Transcript ID	p-value	q-value
Cd160	CD160 antigen	1420396_at	NM_018767	3.12e-12	3.17e-08
Hnrnpa1	heterogeneous nuclear ribonucleoprotein A1	1436549_a_at	NM_001039129 /// NM_010447	9.83e-12	4.99e-08
Kcnk13	potassium channel, subfamily K, member 13	1424125_at	NM_146037	2.65e-11	8.97e-08
Dcc	deleted in colorectal carcinoma	1422162_at	NM_007831	4.77e-11	1.21e-07
Cox8c	cytochrome c oxidase, subunit VIIIc	1455167_at	NM_001039049	1.04e-10	2.11e-07
Speer4f	spermatogenesis associated glutamate (E)-rich protein 4f	1420791_x_at	NM_027609	1.89e-10	3.2e-07
---	Transcribed locus, moderately similar to XP_001103128.1 similar to 40S ribosomal protein S4, X isoform [Macaca mulatta]	1420304_x_at	---	2.39e-09	3.47e-06
Slc35e4	solute carrier family 35, member E4	1436693_x_at	NM_153142	4.24e-09	5.21e-06
Lin37	lin-37 homolog (C. elegans)	1426577_a_at	NM_029377	4.62e-09	5.21e-06
Col18a1	collagen, type XVIII, alpha 1	1418237_s_at	NM_001109991 /// NM_009929	7.55e-09	7.67e-06
Rasgrp2	RAS, guanyl releasing protein 2	1438932_at	NM_011242	9.6e-09	8.86e-06
Fbn1	fibrillin 1	1460208_at	NM_007993	1.18e-08	9.99e-06
Spon2	spondin 2, extracellular matrix protein	1417860_a_at	NM_133903	1.72e-08	1.34e-05
Iigp2	interferon inducible GTPase 2	1417793_at	NM_019440	1.85e-08	1.34e-05
Crx	cone-rod homeobox containing gene	1449185_at	NM_001113330 /// NM_007770	2.03e-08	1.37e-05
Gltscr2	glioma tumor suppressor candidate region gene 2	1452409_at	NM_133831	2.25e-08	1.43e-05
Grin2b	glutamate receptor, ionotropic, NMDA2B (epsilon 2)	1422223_at	NM_008171	2.5e-08	1.49e-05
Thoc4	THO complex 4	1417724_at	NM_011568	3.51e-08	1.98e-05
2610201A13Rik	RIKEN cDNA 2610201A13 gene	1439516_at	---	4.21e-08	2.15e-05
Nek7	NIMA (never in mitosis gene a)-related expressed kinase 7	1416817_at	NM_021605	4.23e-08	2.15e-05
Brd3	bromodomain containing 3	1423199_at	NM_023336	4.52e-08	2.19e-05
Cd74	CD74 antigen (invariant polypeptide of major histocompatibility complex, class II antigen-associated)	1425519_a_at	NM_001042605 /// NM_010545	5.25e-08	2.42e-05
Foxo3a	forkhead box O3a	1434832_at	NM_019740	6.04e-08	2.67e-05
Syt10	synaptotagmin X	1450347_at	NM_018803	6.69e-08	2.83e-05
2810441K11Rik	RIKEN cDNA 2810441K11 gene	1453567_s_at	NM_026798	7.16e-08	2.91e-05
Mrpl41	mitochondrial ribosomal protein L41	1428588_a_at	NM_001031808	1.04e-07	4.06e-05
Galnt11	UDP-N-acetyl-alpha-D-galactosamine:polypeptide N-acetylgalactosaminyltransferase 11	1424748_at	NM_144908	1.08e-07	4.06e-05
Alx3	aristaless 3	1420555_at	NM_007441	1.21e-07	4.39e-05
Chst14	carbohydrate (N-acetylgalactosamine 4-0) sulfotransferase 14	1426866_at	NM_028117	1.32e-07	4.62e-05
1110062M06Rik	RIKEN cDNA 1110062M06 gene	1455040_s_at	---	1.42e-07	4.81e-05
Rnf14	ring finger protein 14	1422429_at	NM_020012	1.5e-07	4.91e-05
3110057O12Rik	RIKEN cDNA 3110057O12 gene	1455475_at	NM_010073	1.6e-07	4.92e-05
Dpm2	dolichol-phosphate (beta-D) mannosyltransferase 2	1415675_at	NM_026622	1.59e-07	4.92e-05
Adra1a	adrenergic receptor, alpha 1a	1421659_at	NM_013461	1.65e-07	4.93e-05
Kcnn2	potassium intermediate/small conductance calcium-activated channel, subfamily N, member 2	1448927_at	NM_028412	1.91e-07	5.24e-05
Ciz1	CDKN1A interacting zinc finger protein 1	1448779_at	NM_008977	1.81e-07	5.24e-05
Ptpn2	protein tyrosine phosphatase, non-receptor type 2	1438562_a_at	NM_080465	1.88e-07	5.24e-05
Pik3c2a	phosphatidylinositol 3-kinase, C2 domain containing, alpha polypeptide	1421023_at	NM_011083	2.39e-07	6.39e-05
Sub1	SUB1 homolog (S. cerevisiae)	1422693_a_at	NM_011294	3.24e-07	8.44e-05
Hnrnpa1	heterogeneous nuclear ribonucleoprotein A1	1455305_x_at	NM_001039129 /// NM_010447	3.36e-07	8.53e-05
Clic4	chloride intracellular channel 4 (mitochondrial)	1423393_at	NM_013885	3.53e-07	8.63e-05
Sec13	SEC13 homolog (S. cerevisiae)	1416241_at	NM_024206	3.57e-07	8.63e-05
Sprr2k	small proline-rich protein 2K	1422425_at	NM_011477	3.89e-07	9.19e-05
AA881470	EST AA881470	1438777_a_at	NM_172724 /// NM_181066	4.11e-07	9.49e-05
Rbm16	RNA binding motif protein 16	1455310_at	XM_619423 /// XM_918778	4.46e-07	9.89e-05
Clcn2	chloride channel 2	1449248_at	NM_031172	4.65e-07	9.89e-05
Trim17	tripartite motif protein 17	1427507_at	NM_009900	4.53e-07	9.89e-05
---	---	1420063_at	---	4.68e-07	9.89e-05
Tmem38b	Transmembrane protein 38B	1419949_at	NM_028053	4.77e-07	9.89e-05
Pde10a	phosphodiesterase 10A	1432490_a_at	NM_011866	5e-07	0.000101575
8430406I07Rik	RIKEN cDNA 8430406I07 gene	1429620_at	NM_080562	5.59e-07	0.000109193
Ubox5	U box domain containing 5	1418598_at	NM_028984	5.53e-07	0.000109193
Bace1	beta-site APP cleaving enzyme 1	1450384_at	NM_010665	5.96e-07	0.000112109
Krt32	keratin 32	1420728_at	NM_011792	5.88e-07	0.000112109
Ccdc5	coiled-coil domain containing 5	1424955_at	NM_025674	6.52e-07	0.000118263
Tcf19	transcription factor 19	1423809_at	NM_146089	6.46e-07	0.000118263
Ndc80	NDC80 homolog, kinetochore complex component (S. cerevisiae)	1417445_at	NM_023294	7.2e-07	0.000128305
Frmd4b	FERM domain containing 4B	1452123_s_at	NM_145148	8.48e-07	0.00014851
Sema6c	sema domain, transmembrane domain (TM), and cytoplasmic domain, (semaphorin) 6C	1423454_a_at	NM_011351	9.33e-07	0.000160626
Slc25a26	solute carrier family 25 (mitochondrial carrier, phosphate carrier), member 26	1453886_a_at	NM_022012	9.86e-07	0.000161537
Map3k11	mitogen activated protein kinase kinase kinase 11	1450669_at	NM_026374	9.63e-07	0.000161537
Ilf2	interleukin enhancer binding factor 2	1417948_s_at	NM_026255	9.85e-07	0.000161537
Top2a	topoisomerase (DNA) II alpha	1454694_a_at	NM_008682	1.09e-06	0.000164313
Nedd1	neural precursor cell expressed, developmentally down-regulated gene 1	1450899_at	NM_025423	1.05e-06	0.000164313
Gas5	growth arrest specific 5	1436222_at	NM_001039652	1.1e-06	0.000164313
Abhd10	abhydrolase domain containing 10	1427959_at	NM_172511	1.08e-06	0.000164313
Oprm1	opioid receptor, mu 1	1425432_at	NM_011623	1.08e-06	0.000164313
1110059E24Rik	RIKEN cDNA 1110059E24 gene	1416841_at	NR_002840	1.06e-06	0.000164313
Psmg3	proteasome (prosome, macropain) assembly chaperone 3	1424087_at	NM_025604	1.13e-06	0.000166348
2900092E17Rik	RIKEN cDNA 2900092E17 gene	1449617_at	NM_013848	1.19e-06	0.000169756
Nedd9	neural precursor cell expressed, developmentally down-regulated gene 9	1437132_x_at	NM_030240	1.21e-06	0.000169756
Exoc8	exocyst complex component 8	1436048_at	NM_001111324 /// NM_017464	1.22e-06	0.000169756
Ermap	erythroblast membrane-associated protein	1418909_at	NM_198103	1.18e-06	0.000169756
Fblim1	filamin binding LIM protein 1	1449141_at	NM_133754	1.29e-06	0.000174864
Map3k14	mitogen-activated protein kinase kinase kinase 14	1434364_at	NM_029638	1.36e-06	0.000174864
Ofd1	oral-facial-digital syndrome 1 gene homolog (human)	1427172_at	NM_021438	1.36e-06	0.000174864
Acot11	acyl-CoA thioesterase 11	1425667_at	NM_025590	1.34e-06	0.000174864
Abp1	amiloride binding protein 1 (amine oxidase, copper-containing)	1424600_at	NM_177429	1.3e-06	0.000174864
Fibp	fibroblast growth factor (acidic) intracellular binding protein	1422516_a_at	NM_016896	1.34e-06	0.000174864
Tpi1	triosephosphate isomerase 1	1435659_a_at	NM_001002267	1.43e-06	0.000179324
Tmem158	transmembrane protein 158	1428074_at	NM_009415	1.42e-06	0.000179324
Scube1	signal peptide, CUB domain, EGF-like 1	1449850_at	NM_022723	1.49e-06	0.000183803
P2rx5	purinergic receptor P2X, ligand-gated ion channel, 5	1449433_at	NM_145453	1.52e-06	0.000183803
Zcchc9	zinc finger, CCHC domain containing 9	1424557_at	NM_033321	1.52e-06	0.000183803
Taok1	TAO kinase 1	1426357_at	NM_144825	1.6e-06	0.0001912
Fzd9	frizzled homolog 9 (Drosophila)	1427529_at	NM_145122	1.7e-06	0.00019848
Pex16	peroxisome biogenesis factor 16	1425021_a_at	XM_284144 /// XM_916560	1.7e-06	0.00019848
4930420K17Rik	RIKEN cDNA 4930420K17 gene	1436337_at	NM_021544	1.85e-06	0.000211139
Scn5a	sodium channel, voltage-gated, type V, alpha	1422194_at	NM_001081029	1.83e-06	0.000211139
Rock1	Rho-associated coiled-coil containing protein kinase 1	1450994_at	NM_007503 /// NM_052823	1.98e-06	0.000218607
Lgals3bp	lectin, galactoside-binding, soluble, 3 binding protein	1448380_at	NM_011150	1.96e-06	0.000218607
Fxyd2	FXYD domain-containing ion transport regulator 2	1419379_x_at	NM_009071	1.96e-06	0.000218607
Pcp2	Purkinje cell protein 2 (L7)	1419085_at	NM_008790	2.03e-06	0.000221718
Sema3b	sema domain, immunoglobulin domain (Ig), short basic domain, secreted, (semaphorin) 3B	1416644_a_at	NM_001042779 /// NM_009153	2.06e-06	0.000222601
Mtx2	metaxin 2	1430500_s_at	NM_001044703 /// NM_001044704 /// NM_001044705 /// NM_011757	2.11e-06	0.000223254
Zscan21	zinc finger and SCAN domain containing 21	1416370_at	NM_016804	2.11e-06	0.000223254
Cyp11b2	cytochrome P450, family 11, subfamily b, polypeptide 2	1450574_at	NM_009991	2.16e-06	0.000225953
Myef2	myelin basic protein expression factor 2, repressor	1425350_a_at	NM_010852	2.18e-06	0.000225953
Mfap2	microfibrillar-associated protein 2	1417359_at	NM_008546	2.28e-06	0.000233931
Mettl3	methyltransferase-like 3	1423099_a_at	NM_019721	2.36e-06	0.000239717
Ppp2r5c	protein phosphatase 2, regulatory subunit B (B56), gamma isoform	1425726_x_at	NM_001081457 /// NM_001081458 /// NM_012023	2.6e-06	0.000259913
H2-D1	histocompatibility 2, D region locus 1	1424948_x_at	NM_001001892 /// NM_010380 /// XM_001473540 /// XM_001473561 /// XM_001473578	2.61e-06	0.000259913
Pole3	polymerase (DNA directed), epsilon 3 (p17 subunit)	1459816_x_at	NM_021498	2.91e-06	0.000282476
Dock9	dedicator of cytokinesis 9	1444028_s_at	NM_025595	2.92e-06	0.000282476
Mrpl51	mitochondrial ribosomal protein L51	1416877_a_at	NM_001081039	2.92e-06	0.000282476
Krt6a	keratin 6A	1422783_a_at	NM_008476	3.18e-06	0.000304725
Purb	Purine rich element binding protein B	1436940_at	NM_001037742	3.25e-06	0.000305666
1110034B05Rik	RIKEN cDNA 1110034B05 gene	1434692_at	NM_011221	3.25e-06	0.000305666
Mrpl47	mitochondrial ribosomal protein L47	1429054_at	NM_029017	3.29e-06	0.000306589
Nutf2	nuclear transport factor 2	1434367_s_at	NM_026532 /// XM_001480585	3.36e-06	0.000310266
V1rd6	vomeronasal 1 receptor, D6	1421716_at	NM_030738	3.6e-06	0.000329433
Tmem189	transmembrane protein 189	1427843_at	NM_145538	3.73e-06	0.000338282
Cyp2a4	cytochrome P450, family 2, subfamily a, polypeptide 4	1422230_s_at	NM_007812 /// NM_009997 /// XM_001478723	3.87e-06	0.000347872
Ndufab1	NADH dehydrogenase (ubiquinone) 1, alpha/beta subcomplex, 1	1447919_x_at	NM_028177 /// XM_001480473	3.91e-06	0.000348385
Jak3	Janus kinase 3	1425750_a_at	NM_010589	3.96e-06	0.000349772
E2f5	E2F transcription factor 5	1417444_at	NM_007892	4.04e-06	0.000353762
BC030046	cDNA sequence BC030046	1439064_at	XM_001476299 /// XM_147850	4.09e-06	0.000354652
Mrps31	mitochondrial ribosomal protein S31	1417737_at	NM_020560	4.12e-06	0.000354652
Chrna3	cholinergic receptor, nicotinic, alpha polypeptide 3	1452010_at	NM_145129	4.19e-06	0.000357647
Snrpb2	U2 small nuclear ribonucleoprotein B	1452131_at	NM_021335	4.25e-06	0.000359291
Rab9	RAB9, member RAS oncogene family	1448391_at	NM_019773	4.28e-06	0.000359291
Tnpo2	transportin 2 (importin 3, karyopherin beta 2b)	1425593_at	NM_009971	4.45e-06	0.000367487
Csf3	colony stimulating factor 3 (granulocyte)	1419427_at	NM_145390	4.45e-06	0.000367487
Mis12	MIS12 homolog (yeast)	1424717_at	NM_175244	4.55e-06	0.000369734
Hectd3	HECT domain containing 3	1423913_at	NM_025993	4.52e-06	0.000369734
Med1	mediator complex subunit 1	1448708_at	NM_001033375	4.82e-06	0.000385506
A230046K03Rik	RIKEN cDNA A230046K03 gene	1437719_x_at	NM_001080118 /// NM_013634 /// NM_134027	4.8e-06	0.000385506
Tmem66	transmembrane protein 66	1424039_at	NM_026432	4.88e-06	0.000387255
Tnfsf14	tumor necrosis factor (ligand) superfamily, member 14	1421588_at	NM_019418	5.07e-06	0.000399214
D10Ertd641e	DNA segment, Chr 10, ERATO Doi 641, expressed	1449339_at	NM_025514	5.12e-06	0.00040005
Yme1l1	YME1-like 1 (S. cerevisiae)	1450954_at	NM_013771	5.5e-06	0.000426461
Twsg1	twisted gastrulation homolog 1 (Drosophila)	1450388_s_at	NM_023053	5.57e-06	0.000428616
Grik1	glutamate receptor, ionotropic, kainate 1	1427676_a_at	NM_010348 /// NM_146072	5.69e-06	0.000434558
9430015G10Rik	RIKEN cDNA 9430015G10 gene	1424555_at	NM_145557	5.77e-06	0.00043738
Igf2r	insulin-like growth factor 2 receptor	1424112_at	NM_010515	5.92e-06	0.000445426
Srpk3	serine/arginine-rich protein specific kinase 3	1418798_s_at	NM_019684	6.15e-06	0.000459329
Zfp821	zinc finger protein 821	1426889_at	NM_029468	6.21e-06	0.000460425
Ap3b1	adaptor-related protein complex 3, beta 1 subunit	1450915_at	NM_007981	6.41e-06	0.000468415
Acsl1	acyl-CoA synthetase long-chain family member 1	1450643_s_at	NM_009680	6.37e-06	0.000468415
2210411K19Rik	RIKEN cDNA 2210411K19 gene	1433530_at	---	6.48e-06	0.000470148
Arf3	ADP-ribosylation factor 3	1456007_at	NM_026046	7.11e-06	0.000508586
Usp13	Ubiquitin specific peptidase 13 (isopeptidase T-3)	1452442_at	NM_007478	7.16e-06	0.000508586
Zfp329	zinc finger protein 329	1431830_at	NM_001013024	7.08e-06	0.000508586
Srxn1	Sulfiredoxin 1 homolog (S. cerevisiae)	1419942_at	NM_029688	7.27e-06	0.000512813
Add1	adducin 1 (alpha)	1450054_at	NM_001024458 /// NM_001102444 /// NM_013457	7.58e-06	0.000530993
Cherp	calcium homeostasis endoplasmic reticulum protein	1436885_a_at	NM_009919	7.78e-06	0.000537588
Cnih	cornichon homolog (Drosophila)	1423727_at	NM_138585	7.74e-06	0.000537588
Pigq	phosphatidylinositol glycan anchor biosynthesis, class Q	1431917_at	NM_011822	7.9e-06	0.000541961
Csf3r	colony stimulating factor 3 receptor (granulocyte)	1418806_at	NM_007782	7.95e-06	0.000541961
Itpk1	inositol 1,3,4-triphosphate 5/6 kinase	1426733_at	NM_172584	8.13e-06	0.000550537
Lhx6	LIM homeobox protein 6	1425094_a_at	NM_009692	8.52e-06	0.000569355
Apoa1	apolipoprotein A-I	1419232_a_at	NM_001083125 /// NM_001083126 /// NM_001083127 /// NM_008500	8.48e-06	0.000569355
Sin3a	transcriptional regulator, SIN3A (yeast)	1449343_s_at	NM_001110350 /// NM_001110351 /// NM_011378	8.66e-06	0.000574929
Cd82	CD82 antigen	1449611_at	NM_001025375 /// NM_001025376 /// NM_023191	8.96e-06	0.000583406
Wdr61	WD repeat domain 61	1448102_a_at	NM_133780	8.95e-06	0.000583406
Tpr	translocated promoter region	1426949_s_at	NM_007656	8.96e-06	0.000583406
Surf4	surfeit gene 4	1436797_a_at	NM_011512	9.1e-06	0.000588748
Entpd5	ectonucleoside triphosphate diphosphohydrolase 5	1417383_at	NM_001026214 /// NM_007647	9.25e-06	0.000594665
Zfhx3	zinc finger homeobox 3	1420649_at	NM_007496	9.37e-06	0.000598591
Krtap5-1	keratin associated protein 5-1	1450540_x_at	NM_015808	9.46e-06	0.000600563
Tyw1	tRNA-yW synthesizing protein 1 homolog (S. cerevisiae)	1426781_at	NM_001111028 /// NM_134073	9.66e-06	0.000605689
Kctd9	potassium channel tetramerisation domain containing 9	1418399_at	NM_001015876 /// NM_178897	9.65e-06	0.000605689
Sec22b	SEC22 vesicle trafficking protein homolog B (S. cerevisiae)	1449063_at	NM_011342	9.94e-06	0.000618017
Htra2	HtrA serine peptidase 2	1436269_s_at	NM_019752	1e-05	0.000618017
Hmgn3	high mobility group nucleosomal binding domain 3	1431777_a_at	NM_008478	1.01e-05	0.000618017
L1cam	L1 cell adhesion molecule	1421958_at	NM_026122 /// NM_175074	1.01e-05	0.000618017
Grin3b	glutamate receptor, ionotropic, NMDA3B	1449899_at	NM_028388	1.06e-05	0.000637099
Snhg1	small nucleolar RNA host gene (non-protein coding) 1	1439399_a_at	NR_002896	1.06e-05	0.000637099
Ndufv2	NADH dehydrogenase (ubiquinone) flavoprotein 2	1438159_x_at	NM_130455	1.05e-05	0.000637099
Lce1h	late cornified envelope 1H	1449959_x_at	NM_026335	1.1e-05	0.000655514
Glp1r	glucagon-like peptide 1 receptor	1422330_at	NM_021286	1.11e-05	0.000655514
Sez6	seizure related gene 6	1420885_a_at	NM_021332	1.11e-05	0.000655514
Ubap2	ubiquitin-associated protein 2	1424281_at	NM_026872	1.12e-05	0.000657596
Tubb2c	tubulin, beta 2c	1456470_x_at	NM_007382	1.14e-05	0.000661689
Acadm	acyl-Coenzyme A dehydrogenase, medium chain	1415984_at	NM_146116 /// XM_001473123 /// XM_001479032 /// XR_032016 /// XR_032129	1.14e-05	0.000661689
Slc31a2	solute carrier family 31, member 2	1453721_a_at	NM_025286	1.18e-05	0.000681015
Trip12	thyroid hormone receptor interactor 12	1423900_at	NM_011432	1.21e-05	0.000690483
Snrpc	U1 small nuclear ribonucleoprotein C	1416197_at	NM_133975	1.21e-05	0.000690483
Jmjd6	jumonji domain containing 6	1420056_s_at	NM_033398	1.23e-05	0.000697974
Fancc	Fanconi anemia, complementation group C	1450861_at	NM_001042673 /// NM_007985	1.24e-05	0.00069974
Nkx2-4	NK2 transcription factor related, locus 4 (Drosophila)	1432862_at	NM_023504	1.29e-05	0.000723933
Emilin3	elastin microfibril interfacer 3	1436965_at	NM_008243	1.37e-05	0.000760426
Mst1	macrophage stimulating 1 (hepatocyte growth factor-like)	1418267_at	NM_182840	1.37e-05	0.000760426
Bud31	BUD31 homolog (yeast)	1439466_s_at	NM_144802	1.4e-05	0.000768677
Hnrpll	heterogeneous nuclear ribonucleoprotein L-like	1427144_at	NM_001008705 /// XM_001473670 /// XM_001473695 /// XM_001473713	1.4e-05	0.000768677
Ndufa12	NADH dehydrogenase (ubiquinone) 1 alpha subcomplex, 12	1418814_s_at	NM_025551	1.41e-05	0.000770005
Eif2s3y	eukaryotic translation initiation factor 2, subunit 3, structural gene Y-linked	1417210_at	NM_012011	1.44e-05	0.000782183
Hipk2	homeodomain interacting protein kinase 2	1429566_a_at	NM_010433	1.47e-05	0.000794231
1810014F10Rik	RIKEN cDNA 1810014F10 gene	1452626_a_at	NM_026928	1.5e-05	0.000803029
Mrpl53	mitochondrial ribosomal protein L53	1451178_at	NM_183189	1.51e-05	0.000803029
Krtap13-1	keratin associated protein 13-1	1428007_at	NM_026744	1.51e-05	0.000803029
Tpd52l2	tumor protein D52-like 2	1417106_at	NM_025482	1.52e-05	0.000804137
Fkbp3	FK506 binding protein 3	1416859_at	NM_013902	1.54e-05	0.000810496
Sh2d1b1	SH2 domain protein 1B1	1423024_at	NM_012009	1.55e-05	0.000811554
Ncf2	neutrophil cytosolic factor 2	1448561_at	NM_010877	1.57e-05	0.00081781
Plekha4	pleckstrin homology domain containing, family A (phosphoinositide binding specific) member 4	1425866_a_at	NM_148927	1.62e-05	0.00083955
Pla1a	phospholipase A1 member A	1417785_at	NM_134102	1.66e-05	0.000855912
Fkbp4 /// LOC100048743	FK506 binding protein 4 /// similar to FK506 binding protein 4	1416363_at	NM_010219 /// XM_001481106	1.68e-05	0.00086185
Gpr172b	G protein-coupled receptor 172B	1451256_at	NM_029643	1.71e-05	0.000872832
Klf3 /// LOC100046855	Kruppel-like factor 3 (basic) /// similar to BKLF	1429360_at	NM_008453 /// XM_001476916	1.74e-05	0.000883704
Psmd2	proteasome (prosome, macropain) 26S subunit, non-ATPase, 2	1415831_at	NM_134101	1.75e-05	0.000884361
Hoxc9	homeo box C9	1449867_at	NM_008272	1.78e-05	0.000895068
LOC100046375	similar to MOR 5beta2	1422386_at	XM_001475963	1.79e-05	0.000895663
Lasp1	LIM and SH3 protein 1	1456469_x_at	NM_009265	1.84e-05	0.000907273
Sprr1b	small proline-rich protein 1B	1422672_at	NM_007528	1.83e-05	0.000907273
Bcl6b	B-cell CLL/lymphoma 6, member B	1418421_at	NM_010688	1.84e-05	0.000907273
LOC100048066 /// Thumpd1	THUMP domain containing 1 /// similar to THUMP domain containing 1	1436007_a_at	NM_145585 /// XM_001478881	1.88e-05	0.000922518
Aard	alanine and arginine rich domain containing protein	1434528_at	NM_175503	1.94e-05	0.000947384
Nup85	nucleoporin 85	1437520_a_at	NM_008187	1.98e-05	0.000957708
Gtl3	gene trap locus 3	1419462_s_at	NM_001002929	1.98e-05	0.000957708
2310005N03Rik	RIKEN cDNA 2310005N03 gene	1428619_at	NM_025511	2e-05	0.000962798
Ndg2	Nur77 downstream gene 2	1436990_s_at	NM_023784	2.02e-05	0.000963295
Yipf7	Yip1 domain family, member 7	1422927_at	NM_175329	2.02e-05	0.000963295
Myst2	MYST histone acetyltransferase 2	1447631_at	NM_177619	2.03e-05	0.00096354
Sh2b1	SH2B adaptor protein 1	1448874_a_at	NM_001081459 /// NM_011363	2.11e-05	0.000996854
Rps27l	ribosomal protein S27-like	1435429_x_at	NM_178618	2.14e-05	0.00100171
2310040C09Rik	RIKEN cDNA 2310040C09 gene	1429536_at	NM_026467	2.14e-05	0.00100171
2810410C14Rik	RIKEN cDNA 2810410C14 gene	1427423_at	NM_175471	2.17e-05	0.00101109
Msh5	mutS homolog 5 (E. coli)	1449537_at	NM_010597	2.25e-05	0.00102486
Kcnab1	potassium voltage-gated channel, shaker-related subfamily, beta member 1	1448468_a_at	NM_021610	2.23e-05	0.00102486
Fchsd1	FCH and double SH3 domains 1	1427155_at	NM_175684	2.24e-05	0.00102486
Ifna1 /// Ifna12 /// Ifna14 /// Ifna2 /// Ifna4 /// Ifna5 /// Ifna6 /// Ifna7 /// Ifna9 /// Ifnab /// OTTMUSG00000007655 /// OTTMUSG00000011275	interferon alpha 1 /// interferon alpha 2 /// interferon alpha 4 /// interferon alpha 5 /// interferon alpha 6 /// interferon alpha 7 /// interferon alpha 9 /// interferon alpha B /// predicted gene, OTTMUSG00000011275 /// predicted gene, OTTMUSG00000007655 /// interferon alpha 12 /// interferon, alpha 14	1422403_at	NM_008334 /// NM_008336 /// NM_010502 /// NM_010503 /// NM_010504 /// NM_010505 /// NM_010507 /// NM_177361 /// NM_206867 /// NM_206870 /// NM_206871 /// NM_206975	2.25e-05	0.00102486
Gpa33	glycoprotein A33 (transmembrane)	1419330_a_at	NM_013600	2.24e-05	0.00102486
Mab21l1	mab-21-like 1 (C. elegans)	1421369_a_at	NM_010750	2.3e-05	0.00104296
Hck	hemopoietic cell kinase	1449455_at	NM_010407	2.34e-05	0.00105638
Jundm2	Jun dimerization protein 2	1424972_at	NM_019535	2.43e-05	0.00107758
Ddi2 /// Rsc1a1	DNA-damage inducible protein 2 /// regulatory solute carrier protein, family 1, member 1	1422560_at	NM_010679	2.42e-05	0.00107758
Sh3gl2	SH3-domain GRB2-like 2	1418791_at	NM_001017966 /// NM_023544	2.41e-05	0.00107758
Lalba	lactalbumin, alpha	1418363_at	NM_030887	2.42e-05	0.00107758
Igtp	interferon gamma induced GTPase	1417141_at	NM_018738	2.44e-05	0.00107758
Nxt1	NTF2-related export protein 1	1422488_at	NM_001110159 /// NM_019761	2.5e-05	0.0010993
Rpap3	RNA polymerase II associated protein 3	1448555_at	NM_028003	2.55e-05	0.00111645
Srp19	signal recognition particle 19	1450891_at	NM_025527	2.61e-05	0.00113782
Syt7	synaptotagmin VII	1423012_at	NM_018801 /// NM_173067 /// NM_173068	2.64e-05	0.00114598
Rpp21	ribonuclease P 21 subunit (human)	1449021_at	NM_026308	2.66e-05	0.00114918
Smpd2	sphingomyelin phosphodiesterase 2, neutral	1416999_at	NM_009213	2.67e-05	0.00114918
Dnm2	dynamin 2	1425136_x_at	NM_001039520	2.7e-05	0.00115719
Slc30a7	solute carrier family 30 (zinc transporter), member 7	1450697_at	NM_023214	2.72e-05	0.00116086
Slc20a2	solute carrier family 20, member 2	1451768_a_at	NM_021606	2.79e-05	0.00117591
Nek6	NIMA (never in mitosis gene a)-related expressed kinase 6	1425850_a_at	NM_025327	2.77e-05	0.00117591
Krtcap2	keratinocyte associated protein 2	1417058_a_at	NM_011394	2.78e-05	0.00117591
Igfbpl1	insulin-like growth factor binding protein-like 1	1450960_at	NM_018741	2.88e-05	0.00120803
Rhbdf1	rhomboid family 1 (Drosophila)	1424138_at	NM_010117	2.89e-05	0.00120803
Ube2c	ubiquitin-conjugating enzyme E2C	1452954_at	NM_026785	2.93e-05	0.00121973
Elavl2	ELAV (embryonic lethal, abnormal vision, Drosophila)-like 2 (Hu antigen B)	1433052_at	NM_010486 /// NM_207685 /// NM_207686	2.96e-05	0.00122719
Eif5b	eukaryotic translation initiation factor 5B	1435592_at	---	2.99e-05	0.00122959
---	---	1422413_at	NM_198303	2.99e-05	0.00122959
2310001H12Rik	RIKEN cDNA 2310001H12 gene	1424872_at	XM_894330 /// XM_901485 /// XM_901486 /// XM_922263 /// XM_989320 /// XM_989357 /// XM_992189 /// XM_992212 /// XM_992259	3.07e-05	0.0012574
Pofut1	protein O-fucosyltransferase 1	1456323_at	NM_001039055 /// NM_080463	3.09e-05	0.0012576
Pigx	phosphatidylinositol glycan anchor biosynthesis, class X	1455284_x_at	NM_001111025 /// NM_024464	3.1e-05	0.0012576
Med19	mediator of RNA polymerase II transcription, subunit 19 homolog (yeast)	1427332_at	NM_138607	3.12e-05	0.0012576
D0HXS9928E	DNA segment, human DXS9928E	1419516_at	NM_025885	3.12e-05	0.0012576
Mrpl38	mitochondrial ribosomal protein L38	1447961_s_at	NM_024177	3.15e-05	0.00126467
Runx1t1	runt-related transcription factor 1; translocated to, 1 (cyclin D-related)	1448785_at	NM_007640	3.22e-05	0.00128264
Cd1d2	CD1d2 antigen	1421647_at	NM_001111026 /// NM_001111027 /// NM_009822	3.22e-05	0.00128264
Mdfi	MyoD family inhibitor	1425924_at	NM_025932	3.32e-05	0.00131218
Syap1	synapse associated protein 1	1416472_at	NM_001109973 /// NM_010783	3.31e-05	0.00131218
Jam2	junction adhesion molecule 2	1419288_at	NM_023844	3.34e-05	0.00131496
Olah	oleoyl-ACP hydrolase	1424855_at	NM_145921	3.38e-05	0.00132558
Tigd5	tigger transposable element derived 5	1460743_at	NM_178646	3.42e-05	0.00133366
Abcb9	ATP-binding cassette, sub-family B (MDR/TAP), member 9	1430394_a_at	NM_001039520	3.44e-05	0.00133366
Dnm2	dynamin 2	1423629_at	NM_019875	3.44e-05	0.00133366
Slc37a3	solute carrier family 37 (glycerol-3-phosphate transporter), member 3	1424920_at	NM_028123	3.47e-05	0.00134017
Plekha2	pleckstrin homology domain-containing, family A (phosphoinositide binding specific) member 2	1417289_at	NM_031257	3.49e-05	0.00134279
3300001G02Rik	RIKEN cDNA 3300001G02 gene	1428004_at	NM_030093	3.6e-05	0.00137989
Sf3a2	splicing factor 3a, subunit 2	1455546_s_at	NM_013651	3.62e-05	0.00138234
Rbm22	RNA binding motif protein 22	1452675_at	NM_001008425	3.69e-05	0.00138819
Alpk3	alpha-kinase 3	1449573_at	NM_054085	3.67e-05	0.00138819
Thoc6	THO complex 6 homolog (Drosophila)	1434827_at	NM_026610 /// XM_001476571 /// XM_001478443	3.65e-05	0.00138819
LOC100041273 /// LOC100042503 /// Ndufb4	NADH dehydrogenase (ubiquinone) 1 beta subcomplex 4 /// similar to NADH dehydrogenase 1 beta subcomplex 4	1428076_s_at	NM_025776	3.69e-05	0.00138819
Rwdd1	RWD domain containing 1	1427913_at	NM_025614	3.85e-05	0.00144304
H6pd	hexose-6-phosphate dehydrogenase (glucose 1-dehydrogenase)	1452145_at	NM_173371	3.97e-05	0.00148255
Stam2	signal transducing adaptor molecule (SH3 domain and ITAM motif) 2	1416975_at	NM_019667	4.05e-05	0.00150688
Stx1b1	syntaxin 1B1	1450349_at	NM_019560	4.08e-05	0.00150713
Txnl1	thioredoxin-like 1	1436947_a_at	NM_010280 /// XM_001474380	4.11e-05	0.00150713
Cdc16	CDC16 cell division cycle 16 homolog (S. cerevisiae)	1425554_a_at	NM_027276	4.11e-05	0.00150713
Gfra3 /// LOC100045484	glial cell line derived neurotrophic factor family receptor alpha 3 /// similar to GFRalpha-3	1418880_at	NM_016792	4.1e-05	0.00150713
Farp1 /// LOC100045542	FERM, RhoGEF (Arhgef) and pleckstrin domain protein 1 (chondrocyte-derived) /// similar to FERMRhoGEF (Arhgef) and pleckstrin domain protein 1	1452280_at	NM_134082 /// XM_001473941	4.14e-05	0.00151267
Myst2	MYST histone acetyltransferase 2	1433433_at	NM_177619	4.23e-05	0.00154001
Ttc13	tetratricopeptide repeat domain 13	1438631_x_at	NM_145607	4.35e-05	0.00157804
Tmem106a	transmembrane protein 106A	1425025_at	NM_144830	4.37e-05	0.00157966
Rab43	RAB43, member RAS oncogene family	1425333_at	NM_001039394 /// NM_133717	4.44e-05	0.00159927
Gpr132	G protein-coupled receptor 132	1421755_at	NM_019925	4.5e-05	0.00161515
Uqcrc2	ubiquinol cytochrome c reductase core protein 2	1435757_a_at	NM_025899	4.53e-05	0.0016202
Nfkb2	nuclear factor of kappa light polypeptide gene enhancer in B-cells 2, p49/p100	1429128_x_at	NM_153068	4.58e-05	0.00162662
Ehd2	EH-domain containing 2	1424157_at	NM_019408	4.57e-05	0.00162662
C78651	expressed sequence C78651	1459220_at	NM_009230	4.65e-05	0.00163434
A030007L17Rik	RIKEN cDNA A030007L17 gene	1429090_at	NM_026637	4.65e-05	0.00163434
Soat1	sterol O-acyltransferase 1	1417696_at	---	4.62e-05	0.00163434
Bnip1	BCL2/adenovirus E1B interacting protein 1, NIP1	1427908_at	NM_172149	4.78e-05	0.00167198
Myh9	myosin, heavy polypeptide 9, non-muscle	1417472_at	NM_022410	4.79e-05	0.00167198
Cacna1a	Calcium channel, voltage-dependent, P/Q type, alpha 1A subunit	1459996_at	NM_007578	4.84e-05	0.00168364
Olig1	oligodendrocyte transcription factor 1	1416149_at	NM_016968	4.87e-05	0.0016883
Slc27a2	solute carrier family 27 (fatty acid transporter), member 2	1416316_at	NM_011978	4.91e-05	0.00169637
---	Mus musculus, clone IMAGE:5356448, mRNA	1452402_at	---	5e-05	0.00172161
Clic4	chloride intracellular channel 4 (mitochondrial)	1423392_at	NM_013885	5.07e-05	0.00173982
C1galt1c1	C1GALT1-specific chaperone 1	1443706_at	NM_021550	5.13e-05	0.00175448
Cln6	ceroid-lipofuscinosis, neuronal 6	1454837_at	NM_001033175	5.22e-05	0.00176579
Hamp2	hepcidin antimicrobial peptide 2	1436643_x_at	NM_007526	5.24e-05	0.00176579
2310007F21Rik	RIKEN cDNA 2310007F21 gene	1424016_at	NM_183257	5.25e-05	0.00176579
4930511I11Rik	RIKEN cDNA 4930511I11 gene	1423541_at	NM_026290	5.25e-05	0.00176579
Barx1	BarH-like homeobox 1	1423342_at	NM_025857	5.24e-05	0.00176579
Tnfsf8	tumor necrosis factor (ligand) superfamily, member 8	1450272_at	NM_009403	5.28e-05	0.00177002
2210417D09Rik	RIKEN cDNA 2210417D09 gene	1420328_at	NM_025620	5.31e-05	0.00177422
Pias2	protein inhibitor of activated STAT 2	1419454_x_at	NM_001025388 /// NM_023119 /// XM_001471516 /// XR_032154 /// XR_033654 /// XR_034564	5.36e-05	0.00177922
EG433182 /// Eno1 /// LOC100044223 /// LOC100045967 /// LOC545568	enolase 1, alpha non-neuron /// predicted gene, EG433182 /// enolase 1, alpha non-neuron pseudogene /// hypothetical protein LOC100044223 /// hypothetical protein LOC100045967	1419022_a_at	NM_008602	5.35e-05	0.00177922
---	---	1432845_at	---	5.44e-05	0.0017999
Lpo	lactoperoxidase	1448998_at	NM_080420	5.51e-05	0.00181714
Th	tyrosine hydroxylase	1420546_at	NM_009377	5.68e-05	0.00186714
1200014M14Rik	RIKEN cDNA 1200014M14 gene	1419264_at	NM_026173	5.76e-05	0.00188733
Ccm2	cerebral cavernous malformation 2 homolog (human)	1434649_at	NM_146014	5.81e-05	0.00189759
3110048L19Rik	RIKEN cDNA 3110048L19 gene	1455433_at	NR_003549 /// XR_035185 /// XR_035371	5.89e-05	0.00191756
1810009A15Rik /// LOC100048454	RIKEN cDNA 1810009A15 gene /// hypothetical protein LOC100048454	1417886_at	NM_025463 /// XM_001480059	5.93e-05	0.00192441
2010012C16Rik	RIKEN cDNA 2010012C16 gene	1450943_at	NM_028625	5.99e-05	0.00193154
Lce1a2	late cornified envelope 1A2	1420350_at	NM_025564	5.99e-05	0.00193154
D17H6S56E-3	DNA segment, Chr 17, human D6S56E 3	1450230_at	NM_138582	6.02e-05	0.00193217
Hsdl2	hydroxysteroid dehydrogenase like 2	1426856_at	NM_024255	6.03e-05	0.00193217
2810026P18Rik	RIKEN cDNA 2810026P18 gene	1428529_at	XM_925560 /// XM_986352	6.22e-05	0.00198678
Ipo8	importin 8	1426760_at	NM_001081113	6.28e-05	0.00199353
Skp2	S-phase kinase-associated protein 2 (p45)	1418969_at	NM_028733 /// NM_030880	6.3e-05	0.00199353
Pacsin3	protein kinase C and casein kinase substrate in neurons 3	1416995_at	NM_013787 /// NM_145468	6.29e-05	0.00199353
LOC100042651 /// LOC100044717 /// Tubb2c /// Tubb2c-ps2	tubulin, beta 2c /// tubulin, beta 2c, pseudogene 2 /// similar to Tubulin, beta 4	1456078_x_at	NM_146116 /// XM_001473123 /// XM_001479032 /// XR_032016 /// XR_032129	6.38e-05	0.00201258
Clk4	CDC like kinase 4	1427663_a_at	NM_007714	6.5e-05	0.00204408
Arfgap3 /// LOC100045474	ADP-ribosylation factor GTPase activating protein 3 /// similar to ADP-ribosylation factor GTPase activating protein 3	1426534_a_at	NM_025445 /// XR_032156	6.54e-05	0.00205031
Tspan8	tetraspanin 8	1420017_at	NM_146010	6.62e-05	0.00206901
Casr	calcium-sensing receptor	1449881_a_at	NM_013803	6.66e-05	0.00207499
D15Wsu169e	DNA segment, Chr 15, Wayne State University 169, expressed	1434445_at	NM_198420	6.68e-05	0.00207499
Myoz1	myozenin 1	1460202_at	NM_021508	6.72e-05	0.00208105
Slc35a4	solute carrier family 35, member A4	1456013_x_at	NM_022411	6.89e-05	0.00210471
H2-D1 /// H2-L /// LOC636948	histocompatibility 2, D region locus 1 /// histocompatibility 2, D region /// similar to H-2 class I histocompatibility antigen, D-B alpha chain precursor (H-2D(B))	1451784_x_at	NM_177725	6.9e-05	0.00210471
Lrrc8a	leucine rich repeat containing 8A	1434694_at	NM_001083120 /// NM_001083121 /// NM_008680 /// NM_010135	6.87e-05	0.00210471
Enah	enabled homolog (Drosophila)	1421624_a_at	NM_001083317 /// NM_026404	6.88e-05	0.00210471
Slc13a2	solute carrier family 13 (sodium-dependent dicarboxylate transporter), member 2	1418857_at	NM_010380 /// XR_032349	6.82e-05	0.00210471
Lrrc40	leucine rich repeat containing 40	1448720_at	NM_024194	6.93e-05	0.00210753
Rarg	retinoic acid receptor, gamma	1419415_a_at	NM_001042727 /// NM_011244	7.01e-05	0.0021255
Pitpnc1	phosphatidylinositol transfer protein, cytoplasmic 1	1452939_a_at	NM_145823	7.12e-05	0.00215242
Creld1	cysteine-rich with EGF-like domains 1	1416537_at	NM_133930	7.16e-05	0.0021581
Egfl7	EGF-like domain 7	1435823_x_at	NM_025930 /// NM_027349	7.28e-05	0.00218132
Rbm25	RNA binding motif protein 25	1428907_at	NM_178444 /// NM_198724 /// NM_198725	7.26e-05	0.00218132
Rbpjl	recombination signal binding protein for immunoglobulin kappa J region-like	1450433_at	NM_009036	7.37e-05	0.00220179
Mrps5	mitochondrial ribosomal protein S5	1448488_at	NM_001080746 /// NM_001080747 /// NM_001080748 /// NM_001080749 /// NM_010365	7.46e-05	0.00221565
Gtf2i	general transcription factor II I	1431676_x_at	NM_029963	7.46e-05	0.00221565
Klf3 /// LOC100046855	Kruppel-like factor 3 (basic) /// similar to BKLF	1431630_a_at	NM_008453 /// XM_001476916	7.51e-05	0.00222399
Stmn3	stathmin-like 3	1460181_at	NM_017397	7.57e-05	0.00222526
6230410P16Rik	RIKEN cDNA 6230410P16 gene	1424995_at	NM_009133	7.58e-05	0.00222526
Ddx20	DEAD (Asp-Glu-Ala-Asp) box polypeptide 20	1416751_a_at	NM_001039586 /// NM_174846	7.55e-05	0.00222526
Ebf3	early B-cell factor 3	1428349_s_at	NM_010096	7.83e-05	0.00229203
LOC545600 /// Taf9	TAF9 RNA polymerase II, TATA box binding protein (TBP)-associated factor /// similar to RNA polymerase II TATA box binding protein-associated factor G	1438250_s_at	NM_001015889 /// NM_027139 /// NM_027592 /// XM_001001824 /// XM_620010	7.86e-05	0.0022942
Vps33b	vacuolar protein sorting 33B (yeast)	1427933_at	NM_178070	7.99e-05	0.00232546
Sidt2	SID1 transmembrane family, member 2	1426940_at	NM_172257	8.02e-05	0.00232752
Myo1d	myosin ID	1435463_s_at	NM_181075	8.09e-05	0.0023345
2610524H06Rik	RIKEN cDNA 2610524H06 gene	1429244_at	NM_177390	8.08e-05	0.0023345
Gnl3	guanine nucleotide binding protein-like 3 (nucleolar)	1433656_a_at	NM_153547 /// NM_178846	8.13e-05	0.00233939
A2m /// LOC677369	alpha-2-macroglobulin /// hypothetical protein LOC677369	1434719_at	NM_175628 /// XR_005046	8.16e-05	0.00234139
2310002J15Rik	RIKEN cDNA 2310002J15 gene	1450532_at	NM_026415	8.24e-05	0.00235769
Edem2	ER degradation enhancer, mannosidase alpha-like 2	1423695_at	NM_145537	8.28e-05	0.00236248
1500011H22Rik	RIKEN cDNA 1500011H22 gene	1424192_at	NM_026883	8.31e-05	0.0023644
LOC100042972 /// LOC100044423 /// Smek2	SMEK homolog 2, suppressor of mek1 (Dictyostelium) /// hypothetical protein LOC100042972 /// hypothetical protein LOC100044423	1423197_a_at	NM_001081409	8.4e-05	0.00237669
Phf20l1	PHD finger protein 20-like 1	1418960_at	NM_134034 /// XM_001472186 /// XM_001479721	8.38e-05	0.00237669
Npy2r	neuropeptide Y receptor Y2	1417489_at	NM_008731	8.61e-05	0.00242934
Dnm2	dynamin 2	1437938_x_at	NM_021421	8.66e-05	0.00242995
Angel2	angel homolog 2 (Drosophila)	1415731_at	NM_001039520	8.65e-05	0.00242995
Mrpl24	mitochondrial ribosomal protein L24	1428709_a_at	NM_026591	8.76e-05	0.00245123
Ppp2r2a	protein phosphatase 2 (formerly 2A), regulatory subunit B (PR 52), alpha isoform	1429715_at	NM_028032	8.84e-05	0.00246285
Tgfbr2	transforming growth factor, beta receptor II	1426397_at	NM_009371 /// NM_029575	8.85e-05	0.00246285
Timm22	translocase of inner mitochondrial membrane 22 homolog (yeast)	1448518_at	NM_019818	8.96e-05	0.00248665
Grk1 /// LOC100045507	G protein-coupled receptor kinase 1 /// similar to rhodopsin kinase	1421361_at	NM_011881 /// XM_001474753	9.02e-05	0.00249648
Aqp3	aquaporin 3	1422007_at	NM_027398	9.12e-05	0.00250369
Mns1	meiosis-specific nuclear structural protein 1	1419402_at	NM_008613	9.12e-05	0.00250369
Kcnip1	Kv channel-interacting protein 1	1416785_at	NM_016689	9.09e-05	0.00250369
Tex10	testis expressed gene 10	1434317_s_at	NM_172304	9.23e-05	0.00252706
C78444	expressed sequence C78444	1459891_at	NM_053261	9.44e-05	0.0025288
Rbm4	RNA binding motif protein 4	1455517_at	---	9.5e-05	0.0025288
P2rxl1	purinergic receptor P2X-like 1, orphan receptor	1450327_at	NM_001110129 /// NM_001110130 /// NM_028677	9.54e-05	0.0025288
Acr	preproacrosin	1449895_at	NM_025512	9.56e-05	0.0025288
Gas7	growth arrest specific 7	1431400_a_at	NM_011866	9.51e-05	0.0025288
Ppih	peptidyl prolyl isomerase H	1429832_at	---	9.35e-05	0.0025288
2900053A13Rik	RIKEN cDNA 2900053A13 gene	1429583_at	NM_001080746 /// NM_001080747 /// NM_001080748 /// NM_001080749 /// NM_010365	9.32e-05	0.0025288
Timm17a	translocase of inner mitochondrial membrane 17a	1426256_at	NM_009032	9.54e-05	0.0025288
Gtf2i	general transcription factor II I	1425628_a_at	NM_001109657 /// NM_008088	9.46e-05	0.0025288
Pde10a	phosphodiesterase 10A	1419389_at	NM_011590	9.41e-05	0.0025288
Txlnb	taxilin beta	1418952_at	NM_011028	9.55e-05	0.0025288
Impa2	inositol (myo)-1(or 4)-monophosphatase 2	1418665_at	NM_138628	9.3e-05	0.0025288
Zfand1	zinc finger, AN1-type domain 1	1418408_at	NM_013455	9.37e-05	0.0025288
Gnl2 /// LOC633966	guanine nucleotide binding protein-like 2 (nucleolar) /// similar to guanine nucleotide binding protein-like 2 (nucleolar)	1437565_a_at	NM_145552 /// XM_908539	9.62e-05	0.00253806
Mrpl49	mitochondrial ribosomal protein L49	1423218_a_at	NM_026246	9.67e-05	0.00254069
Slc12a4	solute carrier family 12, member 4	1417446_at	NM_009195	9.68e-05	0.00254069
Eny2	enhancer of yellow 2 homolog (Drosophila)	1460392_a_at	NM_026341	9.74e-05	0.00254198
Polr3a	polymerase (RNA) III (DNA directed) polypeptide A	1434453_at	NM_175009	9.76e-05	0.00254198
Nudt13	nudix (nucleoside diphosphate linked moiety X)-type motif 13	1422126_a_at	NM_001081247	9.72e-05	0.00254198
Slc35a2	solute carrier family 35 (UDP-galactose transporter), member A2	1432533_a_at	NM_001083937 /// NM_078484	9.79e-05	0.00254327
Ints12	integrator complex subunit 12	1452316_at	NM_198191	9.89e-05	0.00255618
Pip5kl1	phosphatidylinositol-4-phosphate 5-kinase-like 1	1427900_at	NM_027927	9.89e-05	0.00255618
Tssc1	tumor suppressing subtransferable candidate 1	1436955_at	NM_201357	0.0001	0.00257805
Ankrd26	ankyrin repeat domain 26	1452460_at	NM_178669	0.000101	0.00258415
Rnf151	ring finger protein 151	1451009_at	NM_026205	0.000101	0.00258415
Clrn3	clarin 3	1434345_at	NM_001081112	0.000101	0.00258415
Gtf2i /// LOC100044121	general transcription factor II I /// similar to transcription factor TFII-I-gamma	1431675_a_at	NM_025437	0.000102	0.00259666
Eif1ay	eukaryotic translation initiation factor 1A, Y-linked	1419736_a_at	NM_001080746 /// NM_001080747 /// NM_001080748 /// NM_001080749 /// NM_010365 /// XM_001474541	0.000102	0.00259666
Sspo	SCO-spondin	1457887_at	NM_173428	0.000104	0.00264095
Sf3a1	splicing factor 3a, subunit 1	1419087_s_at	NM_026175	0.000105	0.0026597
Siah1a	seven in absentia 1A	1449733_s_at	NM_009172	0.000106	0.00267835
Pnkd	paroxysmal nonkinesiogenic dyskinesia	1451399_at	NM_134154	0.00011	0.00276566
Slc25a45	solute carrier family 25, member 45	1426883_at	NM_001039509 /// NM_019999 /// NM_025580	0.00011	0.00276566
Svil	supervillin	1460694_s_at	NM_146092	0.000111	0.00277705
Taf6l	TAF6-like RNA polymerase II, p300/CBP-associated factor (PCAF)-associated factor	1452600_at	NM_153153 /// NM_178046	0.000111	0.00277705
Kiss1r	KISS1 receptor	1450493_at	NM_025994 /// XM_001479953	0.000112	0.00278152
LOC100039796 /// Tgtp	T-cell specific GTPase /// hypothetical protein LOC100039796	1449009_at	NM_011579 /// XR_031267	0.000112	0.00278152
Efhd2 /// LOC100048188	EF hand domain containing 2 /// similar to EF hand domain containing 2	1431339_a_at	NM_053244	0.000112	0.00278152
D4Ertd335e	DNA segment, Chr 4, ERATO Doi 335, expressed	1419807_at	NM_013488	0.000113	0.0027927
Cd4	CD4 antigen	1419696_at	---	0.000113	0.0027927
Stard5	StAR-related lipid transfer (START) domain containing 5	1422822_at	NM_023377	0.000114	0.00281057
Sh3gl1	SH3-domain GRB2-like 1	1416338_at	NM_013664	0.000115	0.00282836
Ankrd24	ankyrin repeat domain 24	1430776_s_at	NM_134007	0.000118	0.00288816
Cisd1	CDGSH iron sulfur domain 1	1416849_at	NM_027480	0.000118	0.00288816
Rufy3	RUN and FYVE domain containing 3	1424402_at	NM_013820 /// XM_001478074 /// XM_001479664	0.00012	0.00292303
Hk2	hexokinase 2	1422612_at	NM_027530	0.00012	0.00292303
Cdc42ep3	CDC42 effector protein (Rho GTPase binding) 3	1450700_at	NM_007998	0.000123	0.0029818
Fech	ferrochelatase	1427696_at	NM_026514	0.000123	0.0029818
Cox5b /// LOC100046079	cytochrome c oxidase, subunit Vb /// similar to cytochrome c oxidase, subunit Vb	1454716_x_at	NM_009942 /// XM_001475417	0.000124	0.00299889
Atp1a1	ATPase, Na+/K+ transporting, alpha 1 polypeptide	1435919_at	NM_144900	0.000126	0.00304002
Ccl24	chemokine (C-C motif) ligand 24	1450488_at	NM_019694	0.000128	0.0030592
Slc25a29	solute carrier family 25 (mitochondrial carrier, palmitoylcarnitine transporter), member 29	1438187_at	NM_025553	0.000128	0.0030592
Mrpl11	mitochondrial ribosomal protein L11	1437131_x_at	NM_181328	0.000128	0.0030592
Letm1	leucine zipper-EF-hand containing transmembrane protein 1	1420825_at	NM_019577	0.000128	0.0030592
5430407P10Rik	RIKEN cDNA 5430407P10 gene	1425000_s_at	NM_144883	0.00013	0.00309971
Mynn	myoneurin	1421334_x_at	NM_010325	0.000132	0.00313269
Got2	glutamate oxaloacetate transaminase 2, mitochondrial	1417715_a_at	NM_030557	0.000132	0.00313269
---	Mus musculus, clone IMAGE:3983821	1452566_at	NM_011368	0.000133	0.00313445
Rgs3	regulator of G-protein signaling 3	1425701_a_at	NM_001081650 /// NM_019492 /// NM_134257	0.000133	0.00313445
Shc1	src homology 2 domain-containing transforming protein C1	1422853_at	---	0.000133	0.00313445
Nefl	neurofilament, light polypeptide	1426255_at	NM_021525	0.000135	0.00316689
Rcl1	RNA terminal phosphate cyclase-like 1	1416730_at	NM_010910	0.000135	0.00316689
Aqr	aquarius	1430275_a_at	NM_023202	0.000136	0.0031684
---	CDNA clone MGC:12006 IMAGE:3602466	1425953_at	---	0.000136	0.0031684
Ndufa7	NADH dehydrogenase (ubiquinone) 1 alpha subcomplex, 7 (B14.5a)	1422976_x_at	NM_009702	0.000136	0.0031684
Spsb1	splA/ryanodine receptor domain and SOCS box containing 1	1428472_at	NM_010099 /// XM_001472985	0.000137	0.00317712
Eda /// LOC100045121	ectodysplasin-A /// similar to EDA-A1	1419597_at	NM_029035	0.000137	0.00317712
Ccdc16	coiled-coil domain containing 16	1423339_s_at	NM_025884	0.000138	0.00319302
EG626534 /// Tuba1c	tubulin, alpha 1C /// predicted gene, EG626534	1416128_at	NM_009448 /// XR_001553 /// XR_034533	0.000139	0.00320885
Itgae	integrin, alpha E, epithelial-associated	1449216_at	NM_008399 /// NM_172944	0.000143	0.00329371
Prkag1	protein kinase, AMP-activated, gamma 1 non-catalytic subunit	1433533_x_at	NM_016781	0.000145	0.00333222
Josd3	Josephin domain containing 3	1452635_x_at	NM_027261 /// NM_029248	0.000146	0.00334762
Bckdha	branched chain ketoacid dehydrogenase E1, alpha polypeptide	1416647_at	NM_007533	0.000147	0.00336296
C1qtnf1	C1q and tumor necrosis factor related protein 1	1448912_at	NM_146118	0.000149	0.00339343
Slc25a25	solute carrier family 25 (mitochondrial carrier, phosphate carrier), member 25	1424735_at	NM_019959	0.000149	0.00339343
Lrrc3b	leucine rich repeat containing 3B	1451245_at	NM_010716	0.000151	0.003416
Gtpbp1	GTP binding protein 1	1450022_at	NM_013818	0.000151	0.003416
Lig3	ligase III, DNA, ATP-dependent	1423419_at	NM_146052	0.000151	0.003416
Sphk1	sphingosine kinase 1	1451596_a_at	NM_177682	0.000154	0.00346075
Solh	small optic lobes homolog (Drosophila)	1434416_a_at	NM_015830	0.000154	0.00346075
AU022870	expressed sequence AU022870	1433554_at	NM_011451 /// NM_025367	0.000154	0.00346075
Edem1	ER degradation enhancer, mannosidase alpha-like 1	1451218_at	NM_138677	0.000156	0.00349795
Arcn1	archain 1	1423743_at	NM_145985	0.000157	0.00351262
2310004I24Rik	RIKEN cDNA 2310004I24 gene	1450987_a_at	NM_009430	0.000159	0.00354177
Prss2	protease, serine, 2	1417682_a_at	NM_025510	0.000159	0.00354177
Ficd	FIC domain containing	1454796_at	NM_001010825	0.000161	0.00357475
Las1l /// LOC100044857	LAS1-like (S. cerevisiae) /// similar to LAS1-like	1452266_at	NM_009426	0.000162	0.00357475
Amelx	amelogenin X chromosome	1451614_a_at	NM_008163	0.000164	0.00357475
Pex26	peroxisome biogenesis factor 26	1451393_at	NM_152822 /// XR_030803	0.000164	0.00357475
Grb2	growth factor receptor bound protein 2	1449111_a_at	NM_001013256 /// NM_026889	0.000162	0.00357475
Mrpl54	mitochondrial ribosomal protein L54	1448699_at	XM_129443 /// XM_988391	0.000164	0.00357475
A230046K03Rik	RIKEN cDNA A230046K03 gene	1439450_x_at	NM_001033375	0.000164	0.00357475
Ppfia4	protein tyrosine phosphatase, receptor type, f polypeptide (PTPRF), interacting protein (liprin), alpha 4	1428578_s_at	NM_025317	0.000164	0.00357475
1500010J02Rik	RIKEN cDNA 1500010J02 gene	1423655_a_at	NM_028730	0.000163	0.00357475
Trh	thyrotropin releasing hormone	1418756_at	NM_001081978 /// NM_009666	0.000162	0.00357475
Tcta	T-cell leukemia translocation altered gene	1424068_at	NM_133986	0.000165	0.00358884
Dut	deoxyuridine triphosphatase	1419270_a_at	NM_023595	0.000166	0.00360288
Tmem40	transmembrane protein 40	1451546_s_at	NM_144805	0.000168	0.00363851
Ppil5	peptidylprolyl isomerase (cyclophilin) like 5	1427506_at	NM_001081406	0.000169	0.00365238
Folr2	folate receptor 2 (fetal)	1451648_a_at	NM_008035	0.00017	0.00366619
D19Wsu162e	DNA segment, Chr 19, Wayne State University 162, expressed	1433717_at	NM_146099	0.000172	0.00370147
Cwf19l1	CWF19-like 1, cell cycle control (S. pombe)	1439144_at	NM_001081077	0.000175	0.00375807
Ptch2	patched homolog 2	1422655_at	NM_008958	0.000177	0.003793
Sox4	SRY-box containing gene 4	1419156_at	NM_009238	0.000178	0.00380639
H2-M10.1	histocompatibility 2, M region locus 10.1	1450587_at	NM_011350	0.000181	0.00383023
Gusb	glucuronidase, beta	1430332_a_at	NM_011489	0.000181	0.00383023
Cmpk	cytidylate kinase	1423073_at	NM_025647	0.000181	0.00383023
Stat5b	signal transducer and activator of transcription 5B	1422102_a_at	NM_010368	0.000181	0.00383023
Sema4f	sema domain, immunoglobulin domain (Ig), TM domain, and short cytoplasmic domain	1419328_at	NM_013544	0.00018	0.00383023
---	Transcribed locus	1419800_at	NM_013906 /// XM_001477758	0.000182	0.00383541
Adamts8 /// LOC100047263	a disintegrin-like and metallopeptidase (reprolysin type) with thrombospondin type 1 motif, 8 /// similar to a disintegrin-like and metalloprotease (reprolysin type) with thrombospondin type 1 motif, 8	1418270_at	---	0.000182	0.00383541
2310001A20Rik	RIKEN cDNA 2310001A20 gene	1452159_at	NM_009169	0.000184	0.00386153
Shfm1	split hand/foot malformation (ectrodactyly) type 1	1418574_a_at	NM_027977	0.000184	0.00386153
Pgs1	phosphatidylglycerophosphate synthase 1	1455229_x_at	NM_008320	0.000187	0.00387644
Zfp294	zinc finger protein 294	1452611_at	NM_145399	0.000187	0.00387644
Scgn	secretagogin, EF-hand calcium binding protein	1451534_at	NM_023755	0.000186	0.00387644
2610027L16Rik	RIKEN cDNA 2610027L16 gene	1451039_at	NM_026403	0.000187	0.00387644
Tcfcp2l1	transcription factor CP2-like 1	1418091_at	NM_001081068	0.000187	0.00387644
Irf8	interferon regulatory factor 8	1416714_at	NM_133757	0.000186	0.00387644
2310040C09Rik	RIKEN cDNA 2310040C09 gene	1453184_at	NM_025849	0.000191	0.00394326
3110001D03Rik	RIKEN cDNA 3110001D03 gene	1423317_at	NM_178618	0.000191	0.00394326
LOC100039707 /// Mthfs	5, 10-methenyltetrahydrofolate synthetase /// similar to 5, 10-methenyltetrahydrofolate synthetase	1460257_a_at	---	0.000194	0.00396937
---	Bone marrow macrophage cDNA, RIKEN full-length enriched library, clone:I830083F22 product:unclassifiable, full insert sequence	1436032_at	NM_026829 /// XM_001473273	0.000194	0.00396937
2012-09-07	septin 6	1424181_at	NM_008749	0.000195	0.00396937
Ctsw	cathepsin W	1422632_at	NM_023258	0.000195	0.00396937
Timd2	T-cell immunoglobulin and mucin domain containing 2	1418765_at	NM_134249	0.000195	0.00396937
Pycard	PYD and CARD domain containing	1417346_at	NM_009985	0.000195	0.00396937
Nucb1	nucleobindin 1	1416903_at	NM_019942	0.000195	0.00396937
Plekhj1	pleckstrin homology domain containing, family J member 1	1424179_at	NM_025809	0.000198	0.00401435
Clec14a	C-type lectin domain family 14, member a	1419467_at	NM_023900	0.000198	0.00401435
Cenpn	centromere protein N	1427105_at	NM_028131	0.0002	0.00404682
Ndufb11	NADH dehydrogenase (ubiquinone) 1 beta subcomplex, 11	1416057_at	NM_010174	0.000201	0.00405091
Fabp3	fatty acid binding protein 3, muscle and heart	1416023_at	NM_019435	0.000201	0.00405091
Tacr3	tachykinin receptor 3	1450278_at	NM_021382	0.000202	0.004063
Cep70	centrosomal protein 70	1422653_at	NM_023873	0.000203	0.00407505
6230410P16Rik	RIKEN cDNA 6230410P16 gene	1424994_at	NM_001039586 /// NM_174846	0.000204	0.00408705
Ccrn4l /// LOC100047134	CCR4 carbon catabolite repression 4-like (S. cerevisiae) /// similar to carbon catabolite repression 4 protein homolog	1425837_a_at	NM_183428	0.000208	0.00415081
Epb4.1	erythrocyte protein band 4.1	1424092_at	NM_009834 /// XM_001477322	0.000208	0.00415081
Wap	whey acidic protein	1448386_a_at	NM_011709	0.000209	0.00416259
Pdlim2	PDZ and LIM domain 2	1423946_at	NM_145978	0.00021	0.00417432
Nudcd2	NudC domain containing 2	1449140_at	NM_026023	0.000211	0.00418601
Xist	inactive X specific transcripts	1436936_s_at	NR_001463 /// NR_001570	0.000212	0.00419765
Pftk1	PFTAIRE protein kinase 1	1419249_at	NM_011074	0.000213	0.00420924
B3galnt2	UDP-GalNAc:betaGlcNAc beta 1,3-galactosaminyltransferase, polypeptide 2	1434135_at	NM_178640	0.000214	0.00422079
Eif2ak4	eukaryotic translation initiation factor 2 alpha kinase 4	1421389_a_at	NM_013719	0.000215	0.0042323
Irak1	interleukin-1 receptor-associated kinase 1	1438120_x_at	NM_008363	0.000216	0.00424376
Insl6	insulin-like 6	1418346_at	NM_013754	0.000217	0.00425517
Gfi1b	growth factor independent 1B	1420399_at	NM_008114	0.000219	0.00428612
Mpp1	membrane protein, palmitoylated	1450919_at	NM_028710	0.00022	0.00428916
Arsg	arylsulfatase G	1427002_s_at	NM_008621	0.00022	0.00428916
Arrdc1	arrestin domain containing 1	1458613_at	NM_001029837 /// NM_008840	0.000224	0.00435045
Pik3cd	phosphatidylinositol 3-kinase catalytic delta polypeptide	1422992_s_at	NM_178408	0.000224	0.00435045
5730470L24Rik	RIKEN cDNA 5730470L24 gene	1422594_at	NM_025679	0.000225	0.00436153
Cd37	CD37 antigen	1419206_at	NM_007645	0.000226	0.00437257
Srpk1	serine/arginine-rich protein specific kinase 1	1454042_a_at	NM_016795	0.000229	0.00442219
Poll	polymerase (DNA directed), lambda	1449352_at	NM_020032	0.000232	0.00447162
Col16a1	collagen, type XVI, alpha 1	1427986_a_at	NM_028266	0.000233	0.00448239
0610012G03Rik /// LOC638521	RIKEN cDNA 0610012G03 gene /// hypothetical protein LOC638521	1448540_a_at	XM_914568 /// XR_035420	0.000234	0.00449312
Fancc	Fanconi anemia, complementation group C	1447632_at	NM_001042673 /// NM_007985	0.000235	0.0045038
4732471D19Rik	RIKEN cDNA 4732471D19 gene	1436235_x_at	NM_176987	0.000236	0.00451445
Lyrm1	LYR motif containing 1	1431774_a_at	NM_023483 /// XR_034443	0.000237	0.00451657
1110032A03Rik /// LOC100048251	RIKEN cDNA 1110032A03 gene /// hypothetical protein LOC100048251	1417211_a_at	NM_029610	0.000237	0.00451657
Mep1a	meprin 1 alpha	1450719_at	NM_026353	0.000239	0.00453766
4930570C03Rik	RIKEN cDNA 4930570C03 gene	1450410_a_at	NM_008585	0.000239	0.00453766
Gje1	gap junction membrane channel protein epsilon 1	1422042_at	NM_007563	0.00024	0.00453967
Bpgm	2,3-bisphosphoglycerate mutase	1415865_s_at	NM_080450	0.00024	0.00453967
1110013L07Rik	RIKEN cDNA 1110013L07 gene	1454893_at	NM_001014995	0.000244	0.00460675
C8g	complement component 8, gamma subunit	1451625_a_at	NM_008330	0.000246	0.00462731
Ifi47	interferon gamma inducible protein 47	1417292_at	NM_027062	0.000246	0.00462731
Noc4l	Nucleolar complex associated 4 homolog (S. cerevisiae)	1438095_x_at	NM_153570	0.000248	0.00465631
Cxcl14	chemokine (C-X-C motif) ligand 14	1418457_at	NM_019568	0.000249	0.00466646
Tpsg1	tryptase gamma 1	1449564_at	NM_001109873 /// NM_009824 /// NM_177289	0.000252	0.00468808
Cbfa2t3	core-binding factor, runt domain, alpha subunit 2, translocated to, 3 (human)	1440964_s_at	NM_026116	0.000251	0.00468808
LOC100045677 /// Mcm3	minichromosome maintenance deficient 3 (S. cerevisiae) /// similar to DNA replication licensing factor MCM3 (DNA polymerase alpha holoenzyme-associated protein P1) (P1-MCM3)	1426652_at	NM_008563 /// XR_031705	0.000252	0.00468808
Bbs2	Bardet-Biedl syndrome 2 homolog (human)	1424478_at	NM_012034	0.000252	0.00468808
Ptdss2	phosphatidylserine synthase 2	1434586_a_at	NM_013782	0.000254	0.00471665
Dctn1	dynactin 1	1435414_s_at	NM_025325	0.000255	0.00471797
Haao	3-hydroxyanthranilate 3,4-dioxygenase	1432492_a_at	NM_007835	0.000255	0.00471797
Shfm1	split hand/foot malformation (ectrodactyly) type 1	1418575_at	NM_009169	0.000256	0.00472786
Snx12	sorting nexin 12	1454807_a_at	NM_026791	0.000257	0.00472913
Fbxw9	F-box and WD-40 domain protein 9	1425857_at	NM_001110310 /// NM_001110311 /// NM_018875	0.000257	0.00472913
Limk2	LIM motif-containing protein kinase 2	1418581_a_at	NM_001034030 /// NM_010718 /// NM_173053	0.000259	0.00475732
Hsd17b10	hydroxysteroid (17-beta) dehydrogenase 10	1438391_x_at	NM_008115	0.00026	0.00475847
Gfra2	glial cell line derived neurotrophic factor family receptor alpha 2	1423007_a_at	NM_016763	0.00026	0.00475847
2310067B10Rik	RIKEN cDNA 2310067B10 gene	1426984_at	NM_028014	0.000262	0.00478645
Slc35f5	solute carrier family 35, member F5	1452059_at	NM_010486 /// NM_207685 /// NM_207686	0.000263	0.0047875
Elavl2	ELAV (embryonic lethal, abnormal vision, Drosophila)-like 2 (Hu antigen B)	1421883_at	NM_028787	0.000263	0.0047875
Gpaa1	GPI anchor attachment protein 1	1448225_at	NM_144918	0.000264	0.00478854
Smyd5	SET and MYND domain containing 5	1425479_at	NM_010331	0.000264	0.00478854
2410022L05Rik	RIKEN cDNA 2410022L05 gene	1420114_s_at	NM_025556	0.000265	0.00479811
1810073N04Rik	RIKEN cDNA 1810073N04 gene	1434617_x_at	NM_025861	0.000266	0.00479911
Pqlc1	PQ loop repeat containing 1	1426567_a_at	NM_024249	0.000266	0.00479911
Fgfr4	fibroblast growth factor receptor 4	1427777_x_at	NM_001083935 /// NM_001083936 /// NM_011199	0.000267	0.0048001
Pthr1	parathyroid hormone receptor 1	1417092_at	NM_008011	0.000267	0.0048001
Hist1h1c	Histone cluster 1, H1c	1438204_at	NM_177692	0.000269	0.00480206
Bloc1s3	biogenesis of lysosome-related organelles complex-1, subunit 3	1427390_at	NM_018826	0.000268	0.00480206
9130011J15Rik	RIKEN cDNA 9130011J15 gene	1426647_at	NM_172396	0.000269	0.00480206
Irx5	Iroquois related homeobox 5 (Drosophila)	1421072_at	NM_015786	0.000269	0.00480206
Nfxl1	nuclear transcription factor, X-box binding-like 1	1417145_at	NM_133921	0.000272	0.00484709
Nat5	N-acetyltransferase 5 (ARD1 homolog, S. cerevisiae)	1418244_at	NM_026425	0.000273	0.00485639
Ccdc137	coiled-coil domain containing 137	1424533_a_at	NM_172300	0.000282	0.00499899
Ube2z	ubiquitin-conjugating enzyme E2Z (putative)	1423949_at	NM_152807	0.000282	0.00499899
Taf9	TAF9 RNA polymerase II, TATA box binding protein (TBP)-associated factor	1451509_at	NM_001015889 /// NM_027139 /// NM_027592	0.000284	0.00502567
Helz	helicase with zinc finger domain	1427469_at	NM_144893	0.000286	0.00504349
Slc35c2	solute carrier family 35, member C2	1420054_s_at	NM_198298	0.000286	0.00504349
Stx18	syntaxin 18	1431295_a_at	NM_009215	0.000287	0.00504361
Sst	somatostatin	1417954_at	NM_026959	0.000287	0.00504361
Polr2b	polymerase (RNA) II (DNA directed) polypeptide B	1433552_a_at	NM_153798	0.000291	0.00510507
Tmem85	transmembrane protein 85	1438369_x_at	NM_023167	0.000293	0.00512246
Mrpl4	mitochondrial ribosomal protein L4	1416510_at	NM_026519	0.000293	0.00512246
Ghr	growth hormone receptor	1451501_a_at	NM_011864	0.000296	0.00513076
Zfp319	zinc finger protein 319	1439008_at	NM_007910	0.000295	0.00513076
Gtf2a1	General transcription factor II A, 1	1433511_at	NM_024467	0.000296	0.00513076
Papss2	3'-phosphoadenosine 5'-phosphosulfate synthase 2	1421987_at	NM_031391 /// NM_175335	0.000294	0.00513076
Efna4	ephrin A4	1421784_a_at	NM_001048147 /// NM_001048178 /// NM_010284	0.000295	0.00513076
Uty	ubiquitously transcribed tetratricopeptide repeat gene, Y chromosome	1426598_at	NM_009484	0.000297	0.00513932
Dlg4	discs, large homolog 4 (Drosophila)	1460261_at	NM_001109752 /// NM_007864	0.000298	0.00514785
Il13ra2	interleukin 13 receptor, alpha 2	1422177_at	NM_054042	0.0003	0.00516484
Cd248	CD248 antigen, endosialin	1417439_at	NM_008356	0.0003	0.00516484
Cd209d	CD209d antigen	1426183_a_at	NM_130904	0.000302	0.00519047
Dnajb6	DnaJ (Hsp40) homolog, subfamily B, member 6	1448234_at	NM_001037940 /// NM_001037941 /// NM_011847	0.000303	0.00519886
Prdm5	PR domain containing 5	1432057_a_at	NM_027547	0.000308	0.00527574
Mrpl39	mitochondrial ribosomal protein L39	1448909_a_at	NM_017404	0.000309	0.00528396
Cst3	cystatin C	1426195_a_at	NM_026701	0.000311	0.00530031
Pbld	phenazine biosynthesis-like protein domain containing	1425057_at	NM_009976	0.000311	0.00530031
Top1mt	DNA topoisomerase 1, mitochondrial	1460370_at	NM_028404	0.000312	0.00530845
Hic1	hypermethylated in cancer 1	1449226_at	NM_009758	0.000314	0.00532464
Bmpr1a	bone morphogenetic protein receptor, type 1A	1425494_s_at	NM_001098203 /// NM_010430	0.000314	0.00532464
Acss2	acyl-CoA synthetase short-chain family member 2	1422478_a_at	NM_019811	0.000317	0.00536655
Rbm4	RNA binding motif protein 4	1416920_at	NM_009032	0.00032	0.00540833
Nup43	nucleoporin 43	1432187_at	NM_145706	0.000321	0.00541622
Ccnh	cyclin H	1456293_s_at	NM_008538	0.000325	0.00545652
Cntn1	contactin 1	1449563_at	NM_007727	0.000325	0.00545652
Marcks	myristoylated alanine rich protein kinase C substrate	1415973_at	NM_023243	0.000325	0.00545652
Dgcr6	DiGeorge syndrome critical region gene 6	1452900_at	NM_010047	0.000326	0.00546427
2310028O11Rik	RIKEN cDNA 2310028O11 gene	1455126_x_at	XM_901483 /// XM_924570	0.000328	0.00548874
Dhx9	DEAH (Asp-Glu-Ala-His) box polypeptide 9	1425617_at	NM_007842	0.000329	0.00549642
Ckap4	cytoskeleton-associated protein 4	1455019_x_at	NM_175451	0.00033	0.00550407
Grpr	gastrin releasing peptide receptor	1450260_at	NM_026842 /// NM_152234	0.000335	0.00556918
Ubqln1	ubiquilin 1	1424368_s_at	NM_008177	0.000335	0.00556918
Mapkbp1	mitogen activated protein kinase binding protein 1	1450973_s_at	NM_011941	0.000338	0.00560987
E130112L23Rik	RIKEN cDNA E130112L23 gene	1438485_at	NM_198249	0.000339	0.00561729
Ppp4r1l	protein phosphatase 4, regulatory subunit 1-like	1454236_a_at	NM_175411 /// NM_194257	0.00034	0.00562468
Cdc42 /// LOC664922	cell division cycle 42 homolog (S. cerevisiae) /// similar to rac gtpase	1435807_at	NM_008520	0.000344	0.00567046
Mtch2	mitochondrial carrier homolog 2 (C. elegans)	1430474_a_at	NM_009861 /// XR_030965 /// XR_031369	0.000345	0.00567046
Cml3	camello-like 3	1421609_a_at	NM_001037842 /// NM_053097	0.000345	0.00567046
Ltbp3	latent transforming growth factor beta binding protein 3	1418049_at	NM_019758	0.000344	0.00567046
Sypl2	synaptophysin-like 2	1449206_at	NM_008596	0.000346	0.0056777
Clk4	CDC like kinase 4	1422886_a_at	NM_007714	0.000347	0.00568493
Frmd4b	FERM domain containing 4B	1426594_at	NM_145148	0.000349	0.00570849
Donson	downstream neighbor of SON	1426739_at	NM_021720	0.000351	0.00573197
Akt3	thymoma viral proto-oncogene 3	1460307_at	NM_011785	0.000359	0.00585321
Atp13a3	ATPase type 13A3	1442145_at	NM_010176	0.000364	0.00591574
Fah	fumarylacetoacetate hydrolase	1417220_at	XM_001480958 /// XM_001480961 /// XM_893953	0.000364	0.00591574
Map4k1	mitogen activated protein kinase kinase kinase kinase 1	1439323_a_at	NM_008279	0.000365	0.00592251
Unc5b	unc-5 homolog B (C. elegans)	1435110_at	NM_009074	0.00037	0.00597501
Amigo1	adhesion molecule with Ig like domain 1	1427373_at	NM_001004293 /// NM_146137	0.00037	0.00597501
Mst1r	macrophage stimulating 1 receptor (c-met-related tyrosine kinase)	1420461_at	NM_029770	0.000369	0.00597501
Mkrn1	makorin, ring finger protein, 1	1418434_at	NM_018810	0.000371	0.00598165
Ube2f	ubiquitin-conjugating enzyme E2F (putative)	1429568_x_at	NM_001080927 /// NM_001080928 /// NM_009035	0.000373	0.00598539
Pik3ap1	phosphoinositide-3-kinase adaptor protein 1	1421285_at	NM_031376	0.000373	0.00598539
Rbpj	recombination signal binding protein for immunoglobulin kappa J region	1418114_at	NM_026454	0.000373	0.00598539
LOC100046168 /// Ndfip1	Nedd4 family interacting protein 1 /// similar to Nedd4 WW domain-binding protein 5	1424821_at	NM_022996 /// XM_001475723	0.000381	0.00610412
Denr	density-regulated protein	1420368_at	NM_026603	0.000384	0.0061425
Loxl1	lysyl oxidase-like 1	1451978_at	NM_023292	0.000387	0.00616138
Ap1g1 /// LOC100047920	adaptor protein complex AP-1, gamma 1 subunit /// similar to adaptor protein complex AP-1, gamma 1 subunit	1423388_at	NM_009677 /// XR_034274	0.000387	0.00616138
Pus3	pseudouridine synthase 3	1418491_a_at	NM_010729	0.000387	0.00616138
Neu1	neuraminidase 1	1447942_x_at	NM_010893	0.000388	0.00616763
Minpp1	multiple inositol polyphosphate histidine phosphatase 1	1455787_x_at	NM_054046	0.000391	0.00618627
Cd82	CD82 antigen	1416401_at	NM_007656	0.000391	0.00618627
Def8	differentially expressed in FDCP 8	1415853_at	NM_010799	0.00039	0.00618627
Rmi1	RMI1, RecQ mediated genome instability 1, homolog (S. cerevisiae)	1428625_a_at	NM_028904	0.000395	0.00623984
Sema3f	sema domain, immunoglobulin domain (Ig), short basic domain, secreted, (semaphorin) 3F	1420508_at	NM_011349	0.0004	0.00630902
Cln8	ceroid-lipofuscinosis, neuronal 8	1448455_at	NM_012000	0.000403	0.00634648
Tnrc6a	trinucleotide repeat containing 6a	1455141_at	NM_133245	0.000405	0.00635826
Eraf	erythroid associated factor	1449077_at	NM_144925	0.000405	0.00635826
Zfp364	zinc finger protein 364	1437009_a_at	NM_026406	0.000407	0.0063798
Marcks	myristoylated alanine rich protein kinase C substrate	1437034_x_at	NM_008538	0.000408	0.00638562
Gatad2a /// LOC100047029	GATA zinc finger domain containing 2A /// similar to Transcriptional repressor p66 alpha (GATA zinc finger domain-containing protein 2A)	1451198_at	NM_023063	0.00041	0.00639721
Lima1	LIM domain and actin binding 1	1450629_at	NM_001113345 /// NM_001113346 /// NM_145596 /// XM_001476902 /// XM_001476926	0.00041	0.00639721
Rem1	rad and gem related GTP binding protein 1	1450158_at	NM_009047	0.000411	0.00640297
N6amt2	N-6 adenine-specific DNA methyltransferase 2 (putative)	1418386_at	NM_026526	0.000412	0.00640872
AI790298	expressed sequence AI790298	1427146_at	XM_902445 /// XM_919865	0.000413	0.00641445
Adamts4	a disintegrin-like and metallopeptidase (reprolysin type) with thrombospondin type 1 motif, 4	1452595_at	NM_001081308	0.000415	0.00641609
Taok3	TAO kinase 3	1435964_a_at	NM_025563	0.000414	0.00641609
2010012O05Rik	RIKEN cDNA 2010012O05 gene	1419299_at	NM_172845	0.000415	0.00641609
Chac2	ChaC, cation transport regulator homolog 2 (E. coli)	1419074_at	NM_026527	0.000417	0.00643721
Cars	cysteinyl-tRNA synthetase	1427330_at	NM_013742	0.000419	0.00645827
Npy5r	neuropeptide Y receptor Y5	1449312_at	NM_008063	0.000421	0.00646946
Slc37a4	solute carrier family 37 (glucose-6-phosphate transporter), member 4	1417042_at	NM_016708	0.000421	0.00646946
Mrpl44	mitochondrial ribosomal protein L44	1426651_at	NM_001081210	0.000422	0.00647503
1700022C21Rik	RIKEN cDNA 1700022C21 gene	1424999_at	NM_029602	0.000423	0.00648058
Sprr2a	small proline-rich protein 2A	1450618_a_at	NM_011468	0.000424	0.00648612
Pmpcb	peptidase (mitochondrial processing) beta	1433729_x_at	NM_028431	0.000428	0.00653747
Ptpn2	protein tyrosine phosphatase, non-receptor type 2	1417140_a_at	NM_008977	0.000429	0.0065429
Gal	galanin	1460668_at	NM_010253	0.00043	0.00654832
RP23-394O9.3	differential display clone 8	1450469_at	NM_018787 /// NM_146065	0.000433	0.00657429
Atf7 /// Npff	neuropeptide FF-amide peptide precursor /// activating transcription factor 7	1420606_at	NM_021440	0.000433	0.00657429
Col2a1	collagen, type II, alpha 1	1450567_a_at	NM_031163	0.000435	0.0065948
Cabp5	calcium binding protein 5	1451826_at	NM_001083925 /// NR_003507 /// XM_001471672 /// XM_001471673	0.000439	0.00663564
Oas1b	2'-5' oligoadenylate synthetase 1B	1425119_at	NM_013877	0.000439	0.00663564
2410001C21Rik	RIKEN cDNA 2410001C21 gene	1460362_at	NM_146009	0.000441	0.00663624
Cep290	centrosomal protein 290	1425642_at	NM_019581	0.00044	0.00663624
Gtpbp2	GTP binding protein 2	1416691_at	NM_025542	0.000441	0.00663624
Marcks	Myristoylated alanine rich protein kinase C substrate	1456028_x_at	NM_008538	0.000442	0.00664145
Pak1ip1	PAK1 interacting protein 1	1423766_at	NM_026550	0.000443	0.00664664
Hnrpdl	heterogeneous nuclear ribonucleoprotein D-like	1428225_s_at	NM_016690	0.000444	0.0066472
Slk	STE20-like kinase (yeast)	1425977_a_at	NM_022435	0.000445	0.0066472
Sp5	trans-acting transcription factor 5	1422914_at	NM_009289	0.000445	0.0066472
Cldn9	claudin 9	1450524_at	NM_020293	0.000446	0.00665235
Timm44	translocase of inner mitochondrial membrane 44	1448801_a_at	NM_011592	0.000451	0.00671707
Pdss1	prenyl (solanesyl) diphosphate synthase, subunit 1	1431893_a_at	NM_019501	0.000453	0.00673697
Narg2	NMDA receptor-regulated gene 2	1426536_at	NM_145618	0.000455	0.00675683
Zfp84	zinc finger protein 84	1425209_at	NM_023750	0.00046	0.0068211
Dnajc1	DnaJ (Hsp40) homolog, subfamily C, member 1	1420500_at	NM_007869	0.000462	0.00684077
Cyb5r3	cytochrome b5 reductase 3	1422185_a_at	NM_008306	0.000465	0.00686518
Ndst1	N-deacetylase/N-sulfotransferase (heparan glucosaminyl) 1	1422044_at	NM_029787	0.000465	0.00686518
Tesk2	testis-specific kinase 2	1426546_at	NM_007567	0.000477	0.00701177
Bsn	bassoon	1422023_at	NM_007906	0.000476	0.00701177
Eef1a2	eukaryotic translation elongation factor 1 alpha 2	1418062_at	NM_146151	0.000477	0.00701177
Usmg5	upregulated during skeletal muscle growth 5	1448179_at	NM_008086	0.00048	0.00701526
Rab22a	RAB22A, member RAS oncogene family	1424503_at	NM_001111051 /// NM_001111052 /// NM_001111053 /// NM_019978	0.00048	0.00701526
Dclk1	doublecortin-like kinase 1	1424271_at	NM_024436	0.00048	0.00701526
Gas1	growth arrest specific 1	1416855_at	NM_023211	0.000478	0.00701526
Pacs1	phosphofurin acidic cluster sorting protein 1	1435762_at	NM_153129	0.000482	0.00703437
Man2b1	mannosidase 2, alpha B1	1436781_at	NM_010764	0.000483	0.00703885
Cd37	CD37 antigen	1425736_at	NM_007645	0.000486	0.00707242
Impa1	inositol (myo)-1(or 4)-monophosphatase 1	1436848_x_at	NM_144551	0.000489	0.00709575
Trib2	tribbles homolog 2 (Drosophila)	1426641_at	NM_018864	0.000489	0.00709575
Dusp9	dual specificity phosphatase 9	1433844_a_at	NM_029352	0.000492	0.0071291
Ccdc64	coiled-coil domain containing 64	1426816_at	NM_001080808	0.000493	0.00713341
Sfrs7	splicing factor, arginine/serine-rich 7	1424883_s_at	NM_146083	0.000498	0.00719551
Pkmyt1	protein kinase, membrane associated tyrosine/threonine 1	1438601_at	NM_138745	0.000501	0.00721832
Mthfd1	methylenetetrahydrofolate dehydrogenase (NADP+ dependent), methenyltetrahydrofolate cyclohydrolase, formyltetrahydrofolate synthase	1436704_x_at	NM_023058	0.000501	0.00721832
Top3b	topoisomerase (DNA) III beta	1456009_x_at	NM_028923	0.000505	0.00724512
Gle1	GLE1 RNA export mediator (yeast)	1426344_at	NM_001037937 /// NM_145470	0.000504	0.00724512
Depdc6	DEP domain containing 6	1419963_at	NM_011624	0.000505	0.00724512
Cdc20	cell division cycle 20 homolog (S. cerevisiae)	1439377_x_at	NM_023223	0.000506	0.00724923
Fanca	Fanconi anemia, complementation group A	1452513_a_at	NM_016925	0.000511	0.00731055
Qpctl	glutaminyl-peptide cyclotransferase-like	1449517_at	NM_029239	0.000516	0.00734466
Sorbs1	sorbin and SH3 domain containing 1	1436737_a_at	NM_026111	0.000517	0.00734466
LOC676654 /// Lyn	Yamaguchi sarcoma viral (v-yes-1) oncogene homolog /// similar to Yamaguchi sarcoma viral (v-yes-1) oncogene homolog	1425598_a_at	NM_023215	0.000517	0.00734466
2500003M10Rik	RIKEN cDNA 2500003M10 gene	1423409_a_at	NM_001111096 /// NM_010747 /// XM_991890	0.000517	0.00734466
Prkcn	protein kinase C, nu	1420567_at	NM_001034962 /// NM_001034963 /// NM_001034964 /// NM_009166 /// NM_178362	0.000516	0.00734466
Gjb1	gap junction protein, beta 1	1448766_at	NM_008124	0.000518	0.00734859
Cxxc5	CXXC finger 5	1448960_at	NM_133687	0.000522	0.00739501
Ndufs8	NADH dehydrogenase (ubiquinone) Fe-S protein 8	1434212_at	NM_144870	0.000523	0.00739886
Abi1	abl-interactor 1	1438506_s_at	NM_021443 /// XM_001480890	0.000525	0.00740652
Ccl8 /// LOC100048554	chemokine (C-C motif) ligand 8 /// similar to monocyte chemoattractant protein-2 (MCP-2)	1419684_at	NM_001077190 /// NM_001077192 /// NM_001077193 /// NM_007380 /// NM_145994	0.000525	0.00740652
Pthlh	parathyroid hormone-like peptide	1422324_a_at	NM_008970	0.000526	0.00741034
Ctcf	CCCTC-binding factor	1418330_at	NM_007794 /// NM_181322	0.00053	0.00745635
5730536A07Rik	RIKEN cDNA 5730536A07 gene	1416634_at	NM_026635	0.000531	0.00746008
Htt	huntingtin	1425969_a_at	NM_010414	0.000536	0.00751993
Vcl	vinculin	1416156_at	NM_009502	0.000537	0.00752357
Cyp27a1	cytochrome P450, family 27, subfamily a, polypeptide 1	1417590_at	NM_024264	0.000539	0.00754118
Ttrap	Traf and Tnf receptor associated protein	1448706_at	NM_019551	0.00054	0.00754478
Glrx	glutaredoxin	1416592_at	NM_053108	0.000544	0.00759023
Prcp	prolylcarboxypeptidase (angiotensinase C)	1452190_at	NM_028243	0.000548	0.00763555
Lonp1	lon peptidase 1, mitochondrial	1428365_a_at	NM_028782	0.000549	0.00763901
Ccdc101 /// LOC100047712	coiled-coil domain containing 101 /// similar to coiled-coil domain containing 101	1451166_a_at	NM_027213	0.000556	0.00765254
0610009K11Rik /// LOC100048020	RIKEN cDNA 0610009K11 gene /// similar to RIKEN cDNA 0610009K11 gene	1434118_at	NM_001039878 /// NM_133789	0.000555	0.00765254
Sec23ip	Sec23 interacting protein	1433627_at	NM_177101	0.000556	0.00765254
Parp6	poly (ADP-ribose) polymerase family, member 6	1428931_a_at	NM_029922	0.000555	0.00765254
2610528K11Rik /// LOC100047480	RIKEN cDNA 2610528K11 gene /// similar to RIKEN cDNA 2610528K11 gene	1428123_at	NM_026689 /// XM_001479635	0.000556	0.00765254
4833442J19Rik	RIKEN cDNA 4833442J19 gene	1427202_at	NM_175184 /// XM_001478241	0.000554	0.00765254
Strn4	striatin, calmodulin binding protein 4	1426209_at	NM_001029982	0.000552	0.00765254
Med6	mediator of RNA polymerase II transcription, subunit 6 homolog (yeast)	1424264_at	NM_029339 /// XM_001478724	0.000551	0.00765254
Rusc1	RUN and SH3 domain containing 1	1436014_a_at	NM_133897	0.000561	0.00765909
Mrps9	mitochondrial ribosomal protein S9	1435843_x_at	NM_023514	0.000559	0.00765909
Slc35e4	solute carrier family 35, member E4	1434167_at	NM_009685	0.00056	0.00765909
Apbb1	amyloid beta (A4) precursor protein-binding, family B, member 1	1423892_at	NM_153142	0.00056	0.00765909
Lrrc8c	leucine rich repeat containing 8 family, member C	1423614_at	NM_009163	0.000558	0.00765909
Sgpl1	sphingosine phosphate lyase 1	1415893_at	NM_001083807 /// NM_001083808 /// NM_028188	0.000561	0.00765909
Pdgfrb	platelet derived growth factor receptor, beta polypeptide	1417148_at	NM_008809	0.000562	0.00766245
Sec61a1	Sec61 alpha 1 subunit (S. cerevisiae)	1434986_a_at	NM_016906	0.000564	0.00767941
Atp1a1	ATPase, Na+/K+ transporting, alpha 1 polypeptide	1435920_x_at	NM_144900	0.000565	0.00768272
Krtap5-1	keratin associated protein 5-1	1450539_at	NM_015808	0.000571	0.00775393
Col4a6	collagen, type IV, alpha 6	1421006_at	NM_053185	0.000575	0.00779782
LOC100038991 /// LOC100040823 /// LOC100043296 /// LOC100044559 /// LOC100048308 /// Rpl35	ribosomal protein L35 /// similar to ribosomal protein L35	1416243_a_at	NM_025592 /// XM_001471982 /// XM_001472397 /// XM_001475468 /// XR_034608 /// XR_034676	0.000576	0.00780097
Ppig	peptidyl-prolyl isomerase G (cyclophilin G)	1435341_at	NM_001017393 /// NM_001017394 /// NM_001025241 /// NM_023546 /// NM_207162 /// XM_001471505 /// XM_001472214 /// XM_001472238 /// XM_001472274 /// XM_001472307 /// XM_001472406 /// XM_001472428 /// XM_001472589 /// XM_001472608 /// XM_001472624 /// XM_001472638 /// XM_001472785 /// XM_001472803 /// XM_001472804 /// XM_001472818 /// XM_001472819 /// XM_001472836 /// XM_001472859 /// XM_001472860 /…	0.000582	0.00786127
LOC100038944 /// LOC100039068 /// LOC100039103 /// LOC100039209 /// LOC100039271 /// LOC100039294 /// LOC100039393 /// LOC100039444 /// LOC100039490 /// LOC100039523 /// LOC100039574 /// LOC100039602 /// LOC100039617 /// LOC100039659 /// LOC100039676 /// LOC100039692 /// LOC100039722 /// LOC100039732 /// LOC100039753 /// LOC100039785 /// LOC100039810 /// LOC100039821 /// LOC100039858 /// LOC10003…	spermiogenesis specific transcript on the Y 2 /// similar to RIKEN cDNA 1700029H17 /// similar to spermiogenesis specific transcript on the Y 2 /// similar to putative /// hypothetical LOC666126 /// hypothetical protein LOC100038944 /// hypothetical protein LOC100039294 /// hypothetical protein LOC100039393 /// hypothetical protein LOC100039617 /// hypothetical protein LOC100039659 /// similar to…	1417838_at	NM_001081086	0.000582	0.00786127
EG666448 /// EG666501 /// EG666548 /// EG666738 /// LOC100039571 /// LOC100041163 /// LOC100042058 /// LOC100042634 /// LOC100043755 /// LOC100045111 /// LOC100045169 /// LOC100046821 /// LOC100048286 /// LOC385336 /// LOC664936 /// Rpl23a	ribosomal protein L23a /// hypothetical gene supported by BC029892 /// similar to ribosomal protein L23a /// predicted gene, EG666448 /// predicted gene, EG666501 /// predicted gene, EG666548 /// predicted gene, EG666738	1437975_a_at	NM_207523 /// XM_001002232 /// XM_001473215 /// XM_001473235 /// XM_001476718 /// XM_001477434 /// XM_001478481 /// XM_001480900 /// XM_983917 /// XM_984283 /// XM_984537 /// XR_030603 /// XR_030676 /// XR_031125 /// XR_031700 /// XR_032123 /// XR_033388 /// XR_034403	0.000583	0.00786432
Lypla3	lysophospholipase 3	1422341_s_at	NM_133792	0.000585	0.00788083
Lox	lysyl oxidase	1416121_at	NM_010728	0.00059	0.00793766
Ccdc84	coiled-coil domain containing 84	1454839_a_at	NM_201372	0.000592	0.00795403
Tsc22d1	TSC22 domain family, member 1	1439111_at	NM_009366 /// NM_207652	0.000599	0.00803745
Ddx18	DEAD (Asp-Glu-Ala-Asp) box polypeptide 18	1416070_a_at	NM_025860	0.0006	0.00804025
Klc3	kinesin light chain 3	1425558_at	NM_146182	0.000605	0.00809657
Arid4b	AT rich interactive domain 4B (Rbp1 like)	1451847_s_at	NM_001110505 /// NM_007446	0.000609	0.00811801
Il18bp	interleukin 18 binding protein	1450424_a_at	NM_010531	0.000609	0.00811801
Amy1	amylase 1, salivary	1417765_a_at	NM_194262 /// NM_198122	0.000609	0.00811801
AI132487	expressed sequence AI132487	1435007_s_at	NM_011878	0.000612	0.00813665
Tiam2	T-cell lymphoma invasion and metastasis 2	1423186_at	NM_001012310	0.000612	0.00813665
Cby1	chibby homolog 1 (Drosophila)	1451305_at	NM_028634	0.000613	0.00813929
Npepl1	aminopeptidase-like 1	1434507_at	NM_213733	0.000614	0.00814192
Hdlbp	high density lipoprotein (HDL) binding protein	1449615_s_at	NM_133808	0.000615	0.00814455
Krt8 /// LOC434261 /// LOC675884	keratin 8 /// similar to Keratin 8 /// similar to Keratin, type II cytoskeletal 8 (Cytokeratin-8) (CK-8) (Keratin-8) (K8) (Cytokeratin endo A)	1420647_a_at	NM_010168	0.000622	0.00821583
F2	coagulation factor II	1418897_at	NM_031170 /// XR_004919 /// XR_034809	0.000622	0.00821583
Gss	glutathione synthetase	1448273_at	NM_008180	0.000623	0.00821835
Myo7b	myosin VIIb	1420426_at	NM_026219	0.000625	0.00822337
Uqcrb	ubiquinol-cytochrome c reductase binding protein	1416337_at	NM_032394	0.000625	0.00822337
Sgk3	serum/glucocorticoid regulated kinase 3	1450036_at	NM_026959	0.000627	0.00822837
Stx18	syntaxin 18	1429288_x_at	NM_001037759 /// NM_133220 /// NM_177547	0.000627	0.00822837
Adamtsl4	ADAMTS-like 4	1451932_a_at	NM_144899	0.000631	0.00827018
Ipo9	importin 9	1424466_at	NM_153774	0.000633	0.0082857
Hnrpab	heterogeneous nuclear ribonucleoprotein A/B	1426114_at	NM_001048061 /// NM_010448	0.000635	0.00830119
Tspan33	tetraspanin 33	1451608_a_at	NM_146173	0.00064	0.00835579
Slc25a22	solute carrier family 25 (mitochondrial carrier, glutamate), member 22	1452653_at	NM_026646	0.000644	0.00839722
Cct3	chaperonin subunit 3 (gamma)	1459987_s_at	NM_001080781 /// NM_025601	0.000646	0.00840173
1700029H14Rik	RIKEN cDNA 1700029H14 gene	1450999_a_at	NM_009836	0.000646	0.00840173
Atp4b	ATPase, H+/K+ exchanging, beta polypeptide	1448911_at	NM_009724	0.000655	0.00850789
Eif4e2	eukaryotic translation initiation factor 4E member 2	1435804_at	NM_010760	0.000658	0.00852506
Magoh	mago-nashi homolog, proliferation-associated (Drosophila)	1416212_at	NM_001039169 /// NM_001039170 /// NM_023314	0.000658	0.00852506
Rbm9	RNA binding motif protein 9	1418247_s_at	NM_001110827 /// NM_001110828 /// NM_001110829 /// NM_001110830 /// NM_053104 /// NM_175387	0.00066	0.00854007
Rtcd1	RNA terminal phosphate cyclase domain 1	1424095_at	NM_025517	0.000664	0.0085809
Spata5	spermatogenesis associated 5	1448639_a_at	NM_021343	0.000667	0.00860872
Tfpi	tissue factor pathway inhibitor	1451790_a_at	NM_011576	0.000668	0.00861068
Bclaf1	BCL2-associated transcription factor 1	1428844_a_at	NM_144852	0.000675	0.00867889
Slc7a4	solute carrier family 7 (cationic amino acid transporter, y+ system), member 4	1426068_at	NM_001025392 /// NM_001025393 /// NM_153787	0.000675	0.00867889
---	Transcribed locus	1445689_at	NM_152800	0.000684	0.0087724
Tor2a	torsin family 2, member A	1438547_x_at	---	0.000684	0.0087724
LOC100046775 /// Slc35a1	solute carrier family 35 (CMP-sialic acid transporter), member 1 /// similar to CMP-sialic acid transporter	1417538_at	NM_011895 /// XM_001476786	0.000685	0.00877415
Stk24	serine/threonine kinase 24 (STE20 homolog, yeast)	1426248_at	NM_145465	0.000688	0.00880147
Tbp	TATA box binding protein	1426469_a_at	NM_013684	0.000692	0.00884151
Lsm8	LSM8 homolog, U6 small nuclear RNA associated (S. cerevisiae)	1448703_at	NM_133939	0.000695	0.00886868
Pigf	phosphatidylinositol glycan anchor biosynthesis, class F	1448896_at	NM_019926	0.000697	0.00887191
Mtm1	X-linked myotubular myopathy gene 1	1416934_at	NM_008838	0.000697	0.00887191
Ammecr1l	AMME chromosomal region gene 1-like	1437521_s_at	NM_153515	0.000702	0.00892437
4932441K18Rik	RIKEN cDNA 4932441K18 gene	1434681_at	NM_138671	0.000704	0.00892745
Nadk	NAD kinase	1416248_at	NM_178935	0.000704	0.00892745
Mcpt2	mast cell protease 2	1449989_at	NM_008571	0.000707	0.00895432
2810048G17Rik	RIKEN cDNA 2810048G17 gene	1417218_at	NM_133746	0.000711	0.00899376
Gtf2h4	general transcription factor II H, polypeptide 4	1417093_a_at	NM_010364	0.000712	0.00899521
LOC100043472 /// Ndufab1	NADH dehydrogenase (ubiquinone) 1, alpha/beta subcomplex, 1 /// similar to NADH dehydrogenase (ubiquinone) 1, alpha/beta subcomplex, 1	1435934_at	NM_028177 /// XM_001480473	0.000715	0.00902189
Ifi27	interferon, alpha-inducible protein 27	1426278_at	NM_023773	0.000722	0.00908764
Mphosph8	M-phase phosphoprotein 8	1418388_s_at	NM_029803	0.000722	0.00908764
Fastkd2	FAST kinase domains 2	1438319_x_at	NM_172422	0.000725	0.00911411
Thap7	THAP domain containing 7	1426429_at	NM_001002239 /// XM_001473051 /// XM_001473069 /// XM_001474732 /// XM_001474751 /// XM_001475174 /// XM_001478057 /// XM_001478073 /// XM_001478911 /// XR_031638	0.000735	0.009217
LOC100040745 /// LOC100041933 /// LOC100042067 /// LOC100042880 /// LOC100045527 /// LOC100046300 /// Rpl17	ribosomal protein L17 /// similar to Rpl17 protein /// similar to Ribosomal protein L17	1423855_x_at	NM_026909	0.000735	0.009217
Dmxl1	Dmx-like 1	1424672_at	NM_001081371	0.000736	0.00921816
Fcer1g	Fc receptor, IgE, high affinity I, gamma polypeptide	1418340_at	NM_010185	0.000739	0.00924434
Ptpn14	protein tyrosine phosphatase, non-receptor type 14	1436442_at	NM_008976	0.000742	0.00927045
Ndufa4	NADH dehydrogenase (ubiquinone) 1 alpha subcomplex, 4	1424085_at	NM_010886	0.000743	0.00927154
---	---	1457520_at	---	0.00075	0.0093474
Nkx2-6	NK2 transcription factor related, locus 6 (Drosophila)	1452018_at	NM_010920	0.000756	0.00941064
Prodh	proline dehydrogenase	1417629_at	NM_011172	0.000762	0.00947372
Klhdc2	kelch domain containing 2	1435086_s_at	NM_027117	0.000769	0.00954906
EG621100 /// EG622236 /// LOC100039431 /// Rpl27	ribosomal protein L27 /// predicted gene, EG621100 /// predicted gene, EG622236 /// similar to ribosomal protein L27	1453096_x_at	NM_001110339 /// NM_011289 /// XM_001473193 /// XM_885496 /// XM_889804 /// XM_917756 /// XM_979394	0.00077	0.0095498
LOC629957 /// LOC637599 /// Rps29	ribosomal protein S29 /// similar to 40S ribosomal protein S29	1438859_x_at	NM_009093 /// XM_001474940 /// XM_894924 /// XM_913334	0.000772	0.00956293
Dnd1	dead end homolog 1 (zebrafish)	1455367_at	NM_173383	0.000774	0.00957602
Itga9	integrin alpha 9	1460285_at	NM_133721	0.000776	0.00957814
Eprs /// LOC633677	glutamyl-prolyl-tRNA synthetase /// similar to Bifunctional aminoacyl-tRNA synthetase	1452157_at	NM_019515	0.000777	0.00957814
Nmu	neuromedin U	1419325_at	NM_029735 /// XM_908144	0.000777	0.00957814
P2rx1	purinergic receptor P2X, ligand-gated ion channel, 1	1429794_a_at	NM_001109909 /// NM_001109910 /// NM_031405	0.00078	0.00958024
Unc5c	unc-5 homolog C (C. elegans)	1419592_at	NM_009472	0.00078	0.00958024
Ars2	arsenate resistance protein 2	1417655_a_at	NM_008771	0.00078	0.00958024
Cd209a	CD209a antigen	1426172_a_at	NM_133238	0.000785	0.00963001
Sod2	superoxide dismutase 2, mitochondrial	1448610_a_at	NM_013671	0.000786	0.00963065
Sec14l2	SEC14-like 2 (S. cerevisiae)	1424530_at	NM_144520	0.000789	0.00965576
Rrp1b	ribosomal RNA processing 1 homolog B (S. cerevisiae)	1452118_at	NM_028244	0.00079	0.00965636
Uba5	ubiquitin-like modifier activating enzyme 5	1451973_at	NM_011529	0.000798	0.00973073
Tank	TRAF family member-associated Nf-kappa B activator	1421640_a_at	NM_025692	0.000798	0.00973073
Tmub1	transmembrane and ubiquitin-like domain containing 1	1448840_at	NM_001025387 /// NM_010238 /// XM_001475638	0.0008	0.00973175
Brd2 /// LOC100044024	bromodomain containing 2 /// similar to mKIAA4005 protein	1423502_at	NM_022418	0.0008	0.00973175
Tpm2	tropomyosin 2, beta	1419738_a_at	NM_011122	0.000802	0.00973277
Plod1	procollagen-lysine, 2-oxoglutarate 5-dioxygenase 1	1416289_at	NM_009416	0.000802	0.00973277
1700001C19Rik	RIKEN cDNA 1700001C19 gene	1452602_a_at	NM_029296	0.000807	0.00978176
---	---	1455441_at	---	0.00081	0.00980642
Csf1	colony stimulating factor 1 (macrophage)	1425154_a_at	NM_007778	0.000811	0.00980684
Adamts1	a disintegrin-like and metallopeptidase (reprolysin type) with thrombospondin type 1 motif, 1	1450716_at	XM_001476285	0.000821	0.00989243
LOC100046483	similar to casein kinase II, alpha prime subunit	1429302_at	NM_009883	0.00082	0.00989243
Cebpb	CCAAT/enhancer binding protein (C/EBP), beta	1418901_at	NM_009621	0.000821	0.00989243
Polg	polymerase (DNA directed), gamma	1423273_at	NM_017462	0.000822	0.00989274
Ldhb	lactate dehydrogenase B	1448237_x_at	NM_018851	0.000827	0.00991767
ENSMUSG00000060559	predicted gene, ENSMUSG00000060559	1427807_at	XM_991273	0.000827	0.00991767
Samhd1	SAM domain and HD domain, 1	1418131_at	NM_008492	0.000827	0.00991767
Rnf144a	ring finger protein 144A	1421243_at	NM_001081977 /// NM_080563	0.000831	0.00995388
Cdsn /// LOC100043961 /// LOC100044189	corneodesmosin /// hypothetical protein LOC100043961 /// hypothetical protein LOC100044189	1435191_at	NM_001008424 /// XM_001471477 /// XM_001471478	0.000833	0.00996609
Usp20	ubiquitin specific peptidase 20	1423778_at	NM_028846	0.000834	0.00996631
Ventral Midbrain Region
Gene Symbol	Gene Title	Probe Set ID	RefSeq Transcript ID	p-value	q-value
Vsx2	visual system homeobox 2	1419628_at	NM_007701	1.24e-10	1.16725e-06
Gdpd2	glycerophosphodiester phosphodiesterase domain containing 2	1429076_a_at	NM_023608	1.16e-09	5.45971e-06
Usp39	ubiquitin specific peptidase 39	1460209_at	NM_138592	4.45e-09	1.30609e-05
Cenpm	centromere protein M	1418184_at	NM_001080158 /// NM_025639 /// NM_178269	5.55e-09	1.30609e-05
Hdgfrp2	hepatoma-derived growth factor, related protein 2	1438913_x_at	NM_008233	9.67e-09	1.82053e-05
Bcar3	breast cancer anti-estrogen resistance 3	1415936_at	NM_013867	1.95e-08	3.05932e-05
Mrpl10	mitochondrial ribosomal protein L10	1418112_at	NM_026154	2.48e-08	3.33499e-05
Cplx3	complexin 3	1424606_at	NM_146223	3.29e-08	3.87121e-05
Myo15b	myosin XVB	1435979_a_at	XM_981684	5.83e-08	5.51462e-05
AA414903	expressed sequence AA414903	1420302_at	---	5.91e-08	5.51462e-05
Thnsl1	threonine synthase-like 1 (bacterial)	1452605_at	NM_001001297 /// NM_177588	6.76e-08	5.51462e-05
Epha8	Eph receptor A8	1419341_at	NM_007939	7.03e-08	5.51462e-05
5830443L24Rik	RIKEN cDNA 5830443L24 gene	1421104_at	NM_029509	9.37e-08	6.64981e-05
Dock7	dedicator of cytokinesis 7	1448892_at	NM_026082	9.89e-08	6.64981e-05
Actr10	ARP10 actin-related protein 10 homolog (S. cerevisiae)	1417157_at	NM_019785	1.28e-07	7.82479e-05
Ube2i	ubiquitin-conjugating enzyme E2I	1425478_x_at	NM_011665	1.33e-07	7.82479e-05
Thap4	THAP domain containing 4	1424052_at	NM_025920	1.5e-07	8.30584e-05
Sorcs3	sortilin-related VPS10 domain containing receptor 3	1425111_at	NM_025696	1.95e-07	0.000101977
Hexdc	hexosaminidase (glycosyl hydrolase family 20, catalytic domain) containing	1434844_at	NM_001001333	2.63e-07	0.0001303
Cnot2	CCR4-NOT transcription complex, subunit 2	1454602_s_at	NM_001037846 /// NM_001037847 /// NM_001037848 /// NM_028082	3.27e-07	0.000153907
Lrrfip1	leucine rich repeat (in FLII) interacting protein 1	1437477_at	NM_001111311 /// NM_001111312 /// NM_008515	3.61e-07	0.000161819
Adcy4	adenylate cyclase 4	1418098_at	NM_080435	5e-07	0.000213938
Clec4f	C-type lectin domain family 4, member f	1449905_at	NM_016751	5.85e-07	0.000234579
Nat1	N-acetyltransferase 1 (arylamine N-acetyltransferase)	1421758_at	NM_008673	6.1e-07	0.000234579
Wdtc1	WD and tetratricopeptide repeats 1	1434560_at	NM_199306	6.23e-07	0.000234579
Creld1	cysteine-rich with EGF-like domains 1	1416537_at	NM_133930	7.81e-07	0.000282761
Mid1ip1	Mid1 interacting protein 1 (gastrulation specific G12-like (zebrafish))	1416840_at	NM_026524	8.35e-07	0.000291115
Slc22a13	solute carrier family 22 (organic cation transporter), member 13	1419129_at	NM_133980 /// XM_001476788	9.45e-07	0.000309989
Ubac2	ubiquitin associated domain containing 2	1423928_at	NM_026861	9.55e-07	0.000309989
Arl6ip5	ADP-ribosylation factor-like 6 interacting protein 5	1417225_at	NM_022992	1.07e-06	0.000327947
Stk40	serine/threonine kinase 40	1429650_at	NM_028800	1.08e-06	0.000327947
Ttf1	transcription termination factor 1	1426610_a_at	NM_009442	1.44e-06	0.000391014
---	---	1427285_s_at	---	1.45e-06	0.000391014
Map3k7ip1	mitogen-activated protein kinase kinase kinase 7 interacting protein 1	1426898_at	NM_025609	1.54e-06	0.000391014
Abhd5	abhydrolase domain containing 5	1417566_at	NM_026179	1.58e-06	0.000391014
Bcl11b	B-cell leukemia/lymphoma 11B	1450339_a_at	NM_001079883 /// NM_021399	1.59e-06	0.000391014
Smc3	structural maintenace of chromosomes 3	1450951_at	NM_007790	1.59e-06	0.000391014
Sypl	synaptophysin-like protein	1422880_at	NM_013635 /// NM_198710	1.62e-06	0.000391014
Map4k5	mitogen-activated protein kinase kinase kinase kinase 5	1427376_a_at	NM_024275 /// NM_201519	1.62e-06	0.000391014
St8sia5	ST8 alpha-N-acetyl-neuraminide alpha-2,8-sialyltransferase 5	1421735_a_at	NM_153124	1.68e-06	0.000395358
Ccdc134	Coiled-coil domain containing 134	1427657_at	NM_172428	1.84e-06	0.00042245
Hif3a	hypoxia inducible factor 3, alpha subunit	1425429_s_at	NM_016868 /// XM_918421	2.08e-06	0.000460205
Mt1	metallothionein 1	1422557_s_at	NM_013602	2.11e-06	0.000460205
Stat1	signal transducer and activator of transcription 1	1450034_at	NM_009283	2.16e-06	0.000460205
Elavl1	ELAV (embryonic lethal, abnormal vision, Drosophila)-like 1 (Hu antigen R)	1448151_at	NM_010485	2.2e-06	0.000460205
Bnip2	BCL2/adenovirus E1B interacting protein 1, NIP2	1422491_a_at	NM_001008238 /// NM_016787	2.28e-06	0.000466572
Ecd	ecdysoneless homolog (Drosophila)	1451402_at	NM_027475	2.34e-06	0.000468661
Hexb	hexosaminidase B	1460180_at	NM_010422	2.47e-06	0.000484392
Emilin1	elastin microfibril interfacer 1	1416414_at	NM_133918	2.61e-06	0.000501402
Slc12a4	solute carrier family 12, member 4	1417446_at	NM_009195	2.74e-06	0.000515848
Il27ra	interleukin 27 receptor, alpha	1449508_at	NM_016671	2.94e-06	0.000541264
Atf5	activating transcription factor 5	1425927_a_at	NM_030693	2.99e-06	0.000541264
Uba5	ubiquitin-like modifier activating enzyme 5	1451973_at	NM_025692	3.06e-06	0.000543484
Sntb2	syntrophin, basic 2	1420372_at	NM_009229	3.53e-06	0.00061535
Wipi1	WD repeat domain, phosphoinositide interacting 1	1424917_a_at	NM_145940	3.82e-06	0.000653796
Ap3m1	adaptor-related protein complex 3, mu 1 subunit	1416374_at	NM_018829 /// XR_034291 /// XR_034379	3.93e-06	0.000653976
Creb3l2	cAMP responsive element binding protein 3-like 2	1452381_at	NM_178661	3.96e-06	0.000653976
Il1b	interleukin 1 beta	1449399_a_at	NM_008361	4.07e-06	0.000660553
Sf3b4	splicing factor 3b, subunit 4	1424619_at	NM_153053 /// XM_909126 /// XM_981687	4.33e-06	0.00069084
Asb11	ankyrin repeat and SOCS box-containing protein 11	1422153_a_at	NM_026853	4.5e-06	0.000699052
Mfap2	microfibrillar-associated protein 2	1417359_at	NM_008546	4.53e-06	0.000699052
Litaf	LPS-induced TN factor	1416304_at	NM_019980	4.67e-06	0.000709033
Fars2	phenylalanine-tRNA synthetase 2 (mitochondrial)	1431354_a_at	NM_001039189 /// NM_024274	4.76e-06	0.000711226
Ap4m1	adaptor-related protein complex AP-4, mu 1	1418846_at	NM_021392	5.49e-06	0.000782567
Magi3	membrane associated guanylate kinase, WW and PDZ domain containing 3	1450101_a_at	NM_133853	5.54e-06	0.000782567
2610528K11Rik	RIKEN cDNA 2610528K11 gene	1428122_s_at	NM_175184 /// XM_001478241	5.57e-06	0.000782567
Rnf130	ring finger protein 130	1429265_a_at	NM_021540 /// XM_001475575	5.57e-06	0.000782567
Mfap5	microfibrillar associated protein 5	1449082_at	NM_015776	5.74e-06	0.000794592
Lmnb1	lamin B1	1423521_at	NM_010721	5.92e-06	0.000807633
Hgs	HGF-regulated tyrosine kinase substrate	1416540_at	NM_008244	6.09e-06	0.000818956
Adam1a	a disintegrin and metallopeptidase domain 1a	1427790_at	NM_172126 /// XM_001479242	6.41e-06	0.000849811
Gstm1	glutathione S-transferase, mu 1	1425626_at	NM_010358 /// XR_030506 /// XR_033872 /// XR_034042 /// XR_035692	6.5e-06	0.000849811
Adam17	a disintegrin and metallopeptidase domain 17	1421857_at	NM_009615	6.78e-06	0.000874275
Snrpg	small nuclear ribonucleoprotein polypeptide G	1448357_at	NM_026506	6.98e-06	0.000887902
Scpep1	serine carboxypeptidase 1	1426555_at	NM_029023	7.24e-06	0.000902932
Map1lc3b	microtubule-associated protein 1 light chain 3 beta	1415930_a_at	NM_026160	7.29e-06	0.000902932
Erc1	ELKS/RAB6-interacting/CAST family member 1	1451279_at	NM_053204 /// NM_178085	7.43e-06	0.000908321
Slc25a17	solute carrier family 25 (mitochondrial carrier, peroxisomal membrane protein), member 17	1424912_at	NM_011399	8.12e-06	0.000979947
Hoxb9	homeo box B9	1452317_at	NM_008270	8.37e-06	0.000997332
Ccdc106	coiled-coil domain containing 106	1426097_a_at	NM_146178	8.61e-06	0.00101311
9130404D08Rik	RIKEN cDNA 9130404D08 gene	1426250_s_at	NM_028993	9.28e-06	0.00107334
2010001M06Rik	RIKEN cDNA 2010001M06 gene	1440213_a_at	---	9.35e-06	0.00107334
Gng12	guanine nucleotide binding protein (G protein), gamma 12	1455089_at	NM_025278	9.66e-06	0.00109557
Rhbdd3	rhomboid domain containing 3	1438548_x_at	NM_177370	1e-05	0.00112063
Guca2b	guanylate cyclase activator 2b (retina)	1460233_at	NM_008191	1.03e-05	0.00114067
Chl1	cell adhesion molecule with homology to L1CAM	1417795_at	NM_007697	1.11e-05	0.00119517
Trappc5	trafficking protein particle complex 5	1418233_a_at	NM_025701	1.11e-05	0.00119517
Bnip2	BCL2/adenovirus E1B interacting protein 1, NIP2	1453993_a_at	NM_001008238 /// NM_016787	1.12e-05	0.00119517
Musk	muscle, skeletal, receptor tyrosine kinase	1450511_at	NM_001037127 /// NM_001037128 /// NM_001037129 /// NM_001037130 /// NM_010944	1.13e-05	0.00119517
Evx2	even skipped homeotic gene 2 homolog	1421577_at	NM_007967	1.15e-05	0.00120281
Fgfrl1	fibroblast growth factor receptor-like 1	1451912_a_at	NM_054071 /// XR_032457	1.18e-05	0.00122062
Il1r2	interleukin 1 receptor, type II	1419532_at	NM_010555	1.25e-05	0.00127472
Rpa3	replication protein A3	1448938_at	NM_026632	1.26e-05	0.00127472
C77080	expressed sequence C77080	1433775_at	NM_001033189	1.28e-05	0.00127472
2310036O22Rik	RIKEN cDNA 2310036O22 gene	1428201_at	NM_026760	1.29e-05	0.00127472
Kcnh1	potassium voltage-gated channel, subfamily H (eag-related), member 1	1418414_at	NM_001038607 /// NM_010600	1.3e-05	0.00127472
Sri	sorcin	1450878_at	NM_001080974 /// NM_025618	1.35e-05	0.00130633
Cbara1	calcium binding atopy-related autoantigen 1	1451207_at	NM_144822	1.36e-05	0.00130633
Ccnt2	cyclin T2	1427089_at	NM_028399	1.38e-05	0.00131215
Svs3a	seminal vesicle secretion 3A	1417993_at	NM_021363	1.43e-05	0.00134209
Rps6	ribosomal protein S6	1455981_at	NM_009096 /// XM_001001005 /// XM_001003926 /// XM_001476577 /// XM_001480836 /// XM_001480838 /// XM_914538 /// XM_917558 /// XM_984280 /// XR_031651 /// XR_031793 /// XR_031902 /// XR_031917 /// XR_032102 /// XR_033033 /// XR_033396 /// XR_033862 /// XR_034024 /// XR_034088 /// XR_034178 /// XR_034189 /// XR_034627 /// XR_034631 /// XR_035040 /// XR_035670	1.44e-05	0.00134209
Sar1a	SAR1 gene homolog A (S. cerevisiae)	1415696_at	NM_009120	1.5e-05	0.00137087
Isca1	iron-sulfur cluster assembly 1 homolog (S. cerevisiae)	1423651_at	NM_026921	1.5e-05	0.00137087
Itgb1	integrin beta 1 (fibronectin receptor beta)	1452545_a_at	NM_010578	1.54e-05	0.00139389
Zfp294	zinc finger protein 294	1452611_at	NM_001081068	1.57e-05	0.00140751
Ankib1	ankyrin repeat and IBR domain containing 1	1429193_at	NM_001003909	1.62e-05	0.00143814
Cic	capicua homolog (Drosophila)	1415746_at	NM_001110131 /// NM_001110132 /// NM_027882	1.65e-05	0.00143814
Tut1	terminal uridylyl transferase 1, U6 snRNA-specific	1451106_at	NM_197993	1.65e-05	0.00143814
LOC100045983	similar to bromodomain containing 1	1434821_at	XM_001476501 /// XM_001476519	1.7e-05	0.00146334
Commd6	COMM domain containing 6	1435863_at	NM_001033132	1.71e-05	0.00146334
Phf12	PHD finger protein 12	1434922_at	NM_174852	1.77e-05	0.00149604
Gast	gastrin	1422915_at	NM_010257	1.78e-05	0.00149604
Copb1	coatomer protein complex, subunit beta 1	1423301_at	NM_033370	1.8e-05	0.00149946
Lck	lymphocyte protein tyrosine kinase	1425396_a_at	NM_010693	1.89e-05	0.00156062
6330509M23Rik	RIKEN cDNA 6330509M23 gene	1453324_at	---	1.93e-05	0.00157979
Tmub2	transmembrane and ubiquitin-like domain containing 2	1452446_a_at	NM_028076	2.07e-05	0.00167979
Ttf1	transcription termination factor 1	1420754_at	NM_009442	2.09e-05	0.00168152
Cd4	CD4 antigen	1419696_at	NM_013488	2.13e-05	0.0016849
Zfp295	zinc finger protein 295	1425305_at	NM_001081684 /// NM_001081685 /// NM_175428	2.13e-05	0.0016849
Car15	carbonic anhydrase 15	1449234_at	NM_030558	2.2e-05	0.00172451
Ift80	intraflagellar transport 80 homolog (Chlamydomonas)	1428329_a_at	NM_026641	2.22e-05	0.00172451
Ash2l	ash2 (absent, small, or homeotic)-like (Drosophila)	1420616_at	NM_001080793 /// NM_011791	2.26e-05	0.00172451
Tcrb-J	T-cell receptor beta, joining region	1426772_x_at	---	2.27e-05	0.00172451
Gmcl1	germ cell-less homolog 1 (Drosophila)	1438887_a_at	NM_011818	2.28e-05	0.00172451
Sfrp1	secreted frizzled-related protein 1	1460187_at	NM_013834	2.29e-05	0.00172451
Clk4	CDC like kinase 4	1427663_a_at	NM_007714	2.33e-05	0.00173442
C77144	expressed sequence C77144	1419957_at	---	2.34e-05	0.00173442
Dctn5	dynactin 5	1415748_a_at	NM_021608	2.38e-05	0.00174401
Cd59a	CD59a antigen	1429830_a_at	NM_001111060 /// NM_007652	2.39e-05	0.00174401
Nat6	N-acetyltransferase 6	1419213_at	NM_019750	2.48e-05	0.00179577
Zfp651	zinc finger protein 651	1435360_at	XM_914267 /// XM_981733 /// XM_984738	2.52e-05	0.0018108
Pik3r2	phosphatidylinositol 3-kinase, regulatory subunit, polypeptide 2 (p85 beta)	1418463_at	NM_008841	2.56e-05	0.00182561
Apc	adenomatosis polyposis coli	1420956_at	NM_007462 /// XM_001474062	2.73e-05	0.00193183
Tbc1d19	TBC1 domain family, member 19	1424918_at	NM_144517	2.75e-05	0.00193183
Timm22	translocase of inner mitochondrial membrane 22 homolog (yeast)	1448518_at	NM_019818	2.84e-05	0.00198028
Klra3	killer cell lectin-like receptor, subfamily A, member 3	1425436_x_at	NM_010648 /// NM_010651	3.03e-05	0.00208192
Map4k4	mitogen-activated protein kinase kinase kinase kinase 4	1448050_s_at	NM_008696	3.03e-05	0.00208192
Plod2	procollagen lysine, 2-oxoglutarate 5-dioxygenase 2	1416687_at	NM_011961	3.07e-05	0.00209109
Zfp294	zinc finger protein 294	1452612_at	NM_001081068	3.1e-05	0.00209109
Dgcr6	DiGeorge syndrome critical region gene 6	1452900_at	NM_010047	3.11e-05	0.00209109
Stat1	signal transducer and activator of transcription 1	1450033_a_at	NM_009283	3.21e-05	0.00213938
Myo19	myosin XIX	1451183_at	NM_025414	3.24e-05	0.00213938
Siae	sialic acid acetylesterase	1416539_at	NM_011734	3.25e-05	0.00213938
Dcbld1	discoidin, CUB and LCCL domain containing 1	1449291_a_at	NM_025705	3.36e-05	0.00219643
Slc35a1	solute carrier family 35 (CMP-sialic acid transporter), member 1	1417539_at	NM_011895 /// XM_001476786	3.41e-05	0.00221375
Krt8	keratin 8	1423691_x_at	NM_031170	3.45e-05	0.00221975
Mapk11	mitogen-activated protein kinase 11	1421926_at	NM_011161	3.48e-05	0.00221975
LOC100047980	similar to USF2	1460228_at	XM_001479271	3.49e-05	0.00221975
Pex5l	peroxisomal biogenesis factor 5-like	1451062_a_at	NM_021483	3.52e-05	0.00222381
mar5	membrane-associated ring finger (C3HC4) 5	1430994_at	NM_027314	3.6e-05	0.00225919
Spg20	spastic paraplegia 20, spartin (Troyer syndrome) homolog (human)	1424876_s_at	NM_144895	3.67e-05	0.00226281
Tmem179b	transmembrane protein 179B	1449842_at	NM_026325	3.67e-05	0.00226281
Mlx	MAX-like protein X	1425930_a_at	NM_011550	3.7e-05	0.00226281
Tpst2	protein-tyrosine sulfotransferase 2	1416086_at	NM_009419	3.74e-05	0.00226281
Jund	Jun proto-oncogene related gene d	1449117_at	NM_010592	3.74e-05	0.00226281
Lgmn	legumain	1448883_at	NM_011175	3.75e-05	0.00226281
Tmem19	transmembrane protein 19	1448275_at	NM_133683	3.84e-05	0.00228359
Hspa4l	heat shock protein 4 like	1449010_at	NM_011020	3.87e-05	0.00228359
C230094A16Rik	RIKEN cDNA C230094A16 gene	1425825_at	NM_146016	3.89e-05	0.00228359
Amot	angiomotin	1427584_at	NM_153319	3.9e-05	0.00228359
ENSMUSG00000055440	predicted gene, ENSMUSG00000055440	1437498_at	---	3.93e-05	0.00228359
Ubtf	upstream binding transcription factor, RNA polymerase I	1453097_a_at	NM_001044383 /// NM_011551	3.93e-05	0.00228359
Gusb	glucuronidase, beta	1430332_a_at	NM_010368	4.02e-05	0.00232156
Nosip	nitric oxide synthase interacting protein	1431428_a_at	NM_025533	4.05e-05	0.00232462
Npas2	neuronal PAS domain protein 2	1421037_at	NM_008719	4.12e-05	0.00234765
Dusp10	dual specificity phosphatase 10	1417163_at	NM_022019	4.14e-05	0.00234765
Ttc15	tetratricopeptide repeat domain 15	1427244_at	NM_178811	4.19e-05	0.00236178
Lmbr1	limb region 1	1425605_a_at	NM_020295	4.31e-05	0.00241496
Nphp1	nephronophthisis 1 (juvenile) homolog (human)	1448523_at	NM_016902	4.46e-05	0.00248068
Evc	Ellis van Creveld gene homolog (human)	1451697_a_at	NM_021292	4.48e-05	0.00248068
1110007M04Rik	RIKEN cDNA 1110007M04 gene	1427997_at	NM_026742	4.59e-05	0.00251203
Rab3d	RAB3D, member RAS oncogene family	1449259_at	NM_031874	4.59e-05	0.00251203
Slc44a1	solute carrier family 44, member 1	1433645_at	NM_133891	4.66e-05	0.00251378
Efna3	ephrin A3	1431170_at	NM_010108 /// XM_001475429	4.67e-05	0.00251378
Pgk1	phosphoglycerate kinase 1	1417864_at	NM_008828 /// XR_032125 /// XR_035357	4.69e-05	0.00251378
Hist1h2bp	histone cluster 1, H2bp	1427762_x_at	NM_178202	4.7e-05	0.00251378
Pvrl3	poliovirus receptor-related 3	1423331_a_at	NM_021495 /// NM_021496 /// NM_021497 /// XM_001478695	4.76e-05	0.00251726
Klra21	killer cell lectin-like receptor subfamily A, member 21	1426136_x_at	NM_053151	4.76e-05	0.00251726
Sdcbp	syndecan binding protein	1423332_at	NM_001098227 /// NM_016807	4.84e-05	0.00254527
Cbs	cystathionine beta-synthase	1423844_s_at	NM_144855 /// NM_178224	4.91e-05	0.00256774
Snrpd3	small nuclear ribonucleoprotein D3	1422884_at	NM_026095	4.96e-05	0.00257955
Spef1	sperm flagellar 1	1424817_at	NM_027641	5.02e-05	0.00259641
1300017J02Rik	RIKEN cDNA 1300017J02 gene	1424722_at	NM_027918	5.13e-05	0.00263572
Cpeb1	cytoplasmic polyadenylation element binding protein 1	1417960_at	NM_007755	5.17e-05	0.00263572
Itga6	integrin alpha 6	1422445_at	NM_008397	5.18e-05	0.00263572
Rbm9	RNA binding motif protein 9	1418245_a_at	NM_001110827 /// NM_001110828 /// NM_001110829 /// NM_001110830 /// NM_053104 /// NM_175387	5.26e-05	0.00266204
Efcab2	EF-hand calcium binding domain 2	1420513_at	NM_026626	5.3e-05	0.00266376
Suz12	suppressor of zeste 12 homolog (Drosophila)	1420020_at	NM_199196	5.32e-05	0.00266376
Hrb	HIV-1 Rev binding protein	1426922_s_at	NM_010472	5.42e-05	0.00269585
Ube2l3	ubiquitin-conjugating enzyme E2L 3	1417908_s_at	NM_009456	5.45e-05	0.00269585
Sema3a	sema domain, immunoglobulin domain (Ig), short basic domain, secreted, (semaphorin) 3A	1449865_at	NM_009152 /// XM_001471621	5.47e-05	0.00269585
Itpr2	inositol 1,4,5-triphosphate receptor 2	1427287_s_at	NM_010586 /// NM_019923	5.62e-05	0.00275535
Slc30a3	solute carrier family 30 (zinc transporter), member 3	1460654_at	NM_011773	5.67e-05	0.00276091
Hbxip	hepatitis B virus x interacting protein	1415759_a_at	NM_026774 /// XM_001478151 /// XM_001478161 /// XM_001480844 /// XM_001480846	5.69e-05	0.00276091
Malat1	Metastasis associated lung adenocarcinoma transcript 1 (non-coding RNA)	1418189_s_at	NR_002847	5.74e-05	0.00276155
Pxmp2	peroxisomal membrane protein 2	1417841_at	NM_008993	5.75e-05	0.00276155
Stag1	stromal antigen 1	1421939_a_at	NM_009282 /// XM_001474252	5.81e-05	0.00277195
Dmgdh	dimethylglycine dehydrogenase precursor	1452311_at	NM_028772	5.85e-05	0.00277195
Arf3	ADP-ribosylation factor 3	1434787_at	NM_007478	5.86e-05	0.00277195
Sorl1	sortilin-related receptor, LDLR class A repeats-containing	1426258_at	NM_011436 /// XR_033905	6.13e-05	0.00288517
Catsper2	cation channel, sperm associated 2	1425309_at	NM_153075	6.35e-05	0.00296845
Wwp2	WW domain containing E3 ubiquitin protein ligase 2	1448146_at	NM_025830	6.37e-05	0.00296845
Cdc45l	cell division cycle 45 homolog (S. cerevisiae)-like	1416575_at	NM_009862	6.46e-05	0.00299556
Slco1a1	solute carrier organic anion transporter family, member 1a1	1420379_at	NM_013797	6.59e-05	0.00303062
Pitpnm2	phosphatidylinositol transfer protein, membrane-associated 2	1419757_at	NM_011256	6.6e-05	0.00303062
Kcnip1	Kv channel-interacting protein 1	1448459_at	NM_027398	6.69e-05	0.00305703
Farp1	FERM, RhoGEF (Arhgef) and pleckstrin domain protein 1 (chondrocyte-derived)	1452280_at	NM_134082 /// XM_001473941	6.73e-05	0.00306046
Ttyh1	tweety homolog 1 (Drosophila)	1422696_at	NM_001001454 /// NM_001109765 /// NM_021324	6.87e-05	0.00310323
Hebp2	heme binding protein 2	1418917_at	NM_019487	6.89e-05	0.00310323
Ccdc72	coiled-coil domain containing 72	1454813_at	NM_183250	6.98e-05	0.00311704
Hpca	hippocalcin	1450930_at	NM_010471	6.99e-05	0.00311704
Tpp2	tripeptidyl peptidase II	1430575_a_at	NM_009418	7.02e-05	0.00311704
Ccnt2	cyclin T2	1452297_at	NM_028399	7.1e-05	0.00313776
Bcl2l14	Bcl2-like 14 (apoptosis facilitator)	1424814_a_at	NM_025778	7.16e-05	0.00314949
2010309E21Rik	RIKEN cDNA 2010309E21 gene	1417075_at	NM_025591	7.68e-05	0.00336251
Kif17	kinesin family member 17	1422762_at	NM_010623	7.76e-05	0.00337056
Vcan	versican	1421694_a_at	NM_001081249	7.77e-05	0.00337056
Gstm1	glutathione S-transferase, mu 1	1425627_x_at	NM_010358 /// XR_030506 /// XR_033872 /// XR_034042 /// XR_035692	7.9e-05	0.00341018
Col19a1	collagen, type XIX, alpha 1	1421698_a_at	NM_007733	7.94e-05	0.00341018
Cotl1	coactosin-like 1 (Dictyostelium)	1436236_x_at	NM_028071	7.97e-05	0.00341018
Ncam1	neural cell adhesion molecule 1	1421966_at	NM_001081445 /// NM_001113204 /// NM_010875	8.2e-05	0.00348249
5730593F17Rik	RIKEN cDNA 5730593F17 gene	1433639_at	NM_172543	8.25e-05	0.00348249
Phgdh	similar to 3-phosphoglycerate dehydrogenase	1456471_x_at	NM_016966 /// XR_001608 /// XR_001871 /// XR_001935 /// XR_004718 /// XR_030502 /// XR_030672 /// XR_030810 /// XR_030923 /// XR_031621 /// XR_031967 /// XR_032261 /// XR_032353 /// XR_032429 /// XR_032497 /// XR_032525 /// XR_032647 /// XR_032902 /// XR_033122 /// XR_034288 /// XR_034648 /// XR_034862 /// XR_034924 /// XR_035004 /// XR_035655	8.25e-05	0.00348249
Aqp4	aquaporin 4	1425382_a_at	NM_009700	8.39e-05	0.00352395
2610528K11Rik	RIKEN cDNA 2610528K11 gene	1428121_at	NM_175184 /// XM_001478241	8.43e-05	0.00352395
Rpo1-3	RNA polymerase 1-3	1451120_at	NM_009087 /// NM_181730 /// XM_001472479	8.53e-05	0.00352395
Dusp11	dual specificity phosphatase 11 (RNA/RNP complex 1-interacting)	1452594_at	NM_028099	8.56e-05	0.00352395
Arx	aristaless related homeobox gene (Drosophila)	1450042_at	NM_007492 /// XM_001472255	8.58e-05	0.00352395
Spsb3	splA/ryanodine receptor domain and SOCS box containing 3	1417891_at	NM_027141	8.59e-05	0.00352395
Lbp	lipopolysaccharide binding protein	1448550_at	NM_008489	8.71e-05	0.00352395
Ugt1a1	UDP glucuronosyltransferase 1 family, polypeptide A2	1424783_a_at	NM_013701 /// NM_145079 /// NM_201410 /// NM_201641 /// NM_201642 /// NM_201643 /// NM_201644 /// NM_201645	8.72e-05	0.00352395
Kiss1r	KISS1 receptor	1450493_at	NM_053244	8.73e-05	0.00352395
Ppp2r2a	protein phosphatase 2 (formerly 2A), regulatory subunit B (PR 52), alpha isoform	1437730_at	NM_028032	8.74e-05	0.00352395
Rbm25	RNA binding motif protein 25	1428908_at	NM_025930 /// NM_027349	8.76e-05	0.00352395
Il10rb	interleukin 10 receptor, beta	1419455_at	NM_008349	8.81e-05	0.00352898
Lmna	lamin A	1425472_a_at	NM_001002011 /// NM_001111102 /// NM_019390	8.89e-05	0.0035339
Ptcd1	pentatricopeptide repeat domain 1	1425096_a_at	NM_133735	8.92e-05	0.0035339
Stard13	serologically defined colon cancer antigen 13	1452604_at	NM_146258	8.95e-05	0.0035339
Cxcr7	chemokine (C-X-C motif) receptor 7	1417625_s_at	NM_007722	8.99e-05	0.0035339
Rcn2	reticulocalbin 2	1422449_s_at	NM_011992	9.01e-05	0.0035339
Ubc	ubiquitin C	1432827_x_at	NM_019639 /// XM_001471699	9.13e-05	0.00355916
Tgds	TDP-glucose 4,6-dehydratase	1424526_a_at	NM_029578	9.15e-05	0.00355916
Clpb	ClpB caseinolytic peptidase B homolog (E. coli)	1454168_a_at	NM_009191	9.22e-05	0.00357163
Siva1	SIVA1, apoptosis-inducing factor	1426323_x_at	NM_013929	9.28e-05	0.00358014
Gsk3a	glycogen synthase kinase 3 alpha	1435638_at	NM_001031667	9.39e-05	0.00360779
Rasgrp2	RAS, guanyl releasing protein 2	1438932_at	NM_011242	9.48e-05	0.0036205
Pygo2	pygopus 2	1428249_at	NM_026869	9.5e-05	0.0036205
C230091D08Rik	RIKEN cDNA C230091D08 gene	1437354_at	---	9.85e-05	0.00373874
Yipf4	Yip1 domain family, member 4	1426417_at	NM_026417	0.000101	0.0038172
Dynlt3	dynein light chain Tctex-type 3	1420614_at	NM_025975	0.000102	0.0038172
Krt79	keratin 79	1427352_at	NM_146063	0.000102	0.0038172
Plp1	proteolipid protein (myelin) 1	1425467_a_at	NM_011123	0.000103	0.0038172
Plekhh1	pleckstrin homology domain containing, family H (with MyTH4 domain) member 1	1435053_s_at	XM_126961 /// XM_904513	0.000103	0.0038172
Sostdc1	sclerostin domain containing 1	1449340_at	NM_025312	0.000103	0.0038172
[truncated: 305 more rows]
