# Supplementary material for: Genomic Analysis of Individual Differences in Ethanol Drinking: Evidence for Non-Genetic Factors in C57BL/6 Mice
Source: PLoS One. 2011 Jun 16;6(6):e21100. doi: 10.1371/journal.pone.0021100 (PMC3116881; doi:10.1371/journal.pone.0021100)
Supplement: Table S3 — Gene Lists from Principal Component Analysis. Data are gene lists and statistics for gene expression correlating with ethanol intake data subjected to principal component analysis as in Methods following a third round of ethanol deprivation. Data are presented for each brain region separately. Categories in bold were also significant in the averaged drinking analysis (Table S2). (XLSX) [file pone.0021100.s006.xlsx]

## Sheet: Sheet1
Wolstenholme et al: Supplementary Table S3: Gene lists from principle component analysis. In each brain region, a linear model of gene expression and the first two principle components were fit at p < 0.05. Nucleus accumbens (n=547), prefrontal cortex (n=670), and ventral midbrain region (n=725)
Gene Symbol	Gene Title	RefSeq Transcript ID	AffyID	P-value
	Nucleus Accumbens (n=547)
Capn10	calpain 10	NM_011796	1452959_a_at	4e-05
Dpp8	dipeptidylpeptidase 8	NM_028906	1428698_at	0.00015
Tmsb10	thymosin, beta 10	NM_001039392 /// NM_025284 /// XM_001478515 /// XM_001480801	1436902_x_at	0.00015
Lfng	LFNG O-fucosylpeptide 3-beta-N-acetylglucosaminyltransferase	NM_008494	1420643_at	0.00024
Tfpi	tissue factor pathway inhibitor	NM_011576	1451791_at	0.0003
Elp2	elongation protein 2 homolog (S. cerevisiae)	NM_021448	1438179_s_at	0.00053
Pak2	p21 (CDKN1A)-activated kinase 2	NM_177326	1434250_at	0.00072
Letm1	leucine zipper-EF-hand containing transmembrane protein 1	NM_019694	1420825_at	0.00074
Tmsb10	thymosin, beta 10	NM_001039392 /// NM_025284 /// XM_001474769 /// XM_001477737	1417219_s_at	0.00087
Sema4f	sema domain, immunoglobulin domain (Ig), TM domain, and short cytoplasmic domain	NM_011350	1419328_at	0.00097
LOC100044697	similar to N-acetylglucosaminyltransferase III	XM_001473411	1422145_at	0.00101
Stxbp1	syntaxin binding protein 1	NM_009295	1420505_a_at	0.00105
Ubl7	ubiquitin-like 7 (bone marrow stromal cell-derived)	NM_027086	1451465_at	0.00109
Atp6v0a1	ATPase, H+ transporting, lysosomal V0 subunit A1	NM_016920	1417632_at	0.00128
Zfr	zinc finger RNA binding protein	NM_011767	1419650_at	0.0013
Bst1	bone marrow stromal cell antigen 1	NM_009763	1449454_at	0.00141
2900073G15Rik	RIKEN cDNA 2900073G15 gene	NM_026064	1450013_at	0.00166
Cog1	component of oligomeric golgi complex 1	NM_013581	1418354_at	0.0019
2810040C05Rik	RIKEN cDNA 2810040C05 gene	---	1430749_at	0.00191
Sdc4	syndecan 4	NM_011521	1448793_a_at	0.00216
Myst3	MYST histone acetyltransferase (monocytic leukemia) 3	NM_001081149	1436315_at	0.00223
LOC100041156	hypothetical protein LOC100041156	XM_001476722 /// XM_001477842	1431214_at	0.00226
Gje1	gap junction membrane channel protein epsilon 1	NM_080450	1422042_at	0.00228
Ncstn	nicastrin	NM_021607	1418570_at	0.00241
Rbpms	RNA binding protein gene with multiple splicing	NM_001042674 /// NM_001042675 /// NM_019733	1429359_s_at	0.00241
Plekhj1	pleckstrin homology domain containing, family J member 1	NM_023900	1424179_at	0.00246
AI597479	expressed sequence AI597479	NM_133818	1417247_at	0.00277
Sepw1	selenoprotein W, muscle 1	NM_009156	1416521_at	0.00286
Gdi2	guanosine diphosphate (GDP) dissociation inhibitor 2	NM_008112	1435898_x_at	0.00289
LOC100044052	similar to pericentriolar material gene 1 protein	XM_001471977	1418524_at	0.00311
1810030O07Rik	RIKEN cDNA 1810030O07 gene	NM_175141	1429198_at	0.0033
Slfn1	schlafen 1	NM_011407	1418612_at	0.00362
Glo1	glyoxalase 1	NM_025374	1424108_at	0.00362
---	Transcribed locus	---	1449642_at	0.00367
Car7	carbonic anhydrase 7	NM_053070	1452484_at	0.0037
Nln	neurolysin (metallopeptidase M3 family)	NM_029447	1451555_at	0.00375
Pcbd1	pterin 4 alpha carbinolamine dehydratase/dimerization cofactor of hepatocyte nuclear factor 1 alpha (TCF1) 1	NM_025273	1418713_at	0.00376
Fcho1	FCH domain only 1	NM_028715	1436078_at	0.00381
Syt11	synaptotagmin XI	NM_018804 /// XM_001475298	1455176_a_at	0.00384
Higd1c	HIG1 domain family, member 1C	NM_001002900 /// NM_001024672 /// NM_027334 /// NM_199477	1421184_a_at	0.00395
Mrpl19	mitochondrial ribosomal protein L19	NM_026490	1421913_at	0.00399
Zmynd11	zinc finger, MYND domain containing 11	NM_144516	1426531_at	0.00399
Scmh1	sex comb on midleg homolog 1	NM_013883	1426241_a_at	0.00422
---	Transcribed locus	---	1436348_at	0.00423
Cited2	Cbp/p300-interacting transactivator, with Glu/Asp-rich carboxy-terminal domain, 2	NM_010828	1421267_a_at	0.00425
Timp2	tissue inhibitor of metalloproteinase 2	NM_011594	1454677_at	0.00429
Gng3	guanine nucleotide binding protein (G protein), gamma 3 subunit	NM_010316	1417428_at	0.00433
Tnfrsf19	tumor necrosis factor receptor superfamily, member 19	NM_013869	1415921_a_at	0.00434
Fto	fat mass and obesity associated	NM_011936	1430829_s_at	0.0044
Senp3	SUMO/sentrin specific peptidase 3	NM_030702	1448866_at	0.0044
Gdi1	guanosine diphosphate (GDP) dissociation inhibitor 1	NM_010273	1451070_at	0.00479
Rusc1	RUN and SH3 domain containing 1	NM_001083807 /// NM_001083808 /// NM_028188	1438017_at	0.00484
Gfap	glial fibrillary acidic protein	NM_010277	1426509_s_at	0.00486
Ier5	immediate early response 5	NM_010500	1417613_at	0.00491
Jmjd2b	jumonji domain containing 2B	NM_172132	1424044_at	0.00492
Ly6f	lymphocyte antigen 6 complex, locus F	NM_008530	1450562_at	0.00492
Grin1	glutamate receptor, ionotropic, NMDA1 (zeta 1)	NM_008169	1450202_at	0.00503
Ptprn2	protein tyrosine phosphatase, receptor type, N polypeptide 2	NM_011215 /// XM_001472755	1425724_at	0.00505
Acot1	acyl-CoA thioesterase 1	NM_012006 /// NM_134188 /// XR_031056	1422997_s_at	0.00515
Ar	androgen receptor	NM_013476	1422982_at	0.00522
Bbx	bobby sox homolog (Drosophila)	NM_027444	1425835_a_at	0.00523
Nhsl1	NHS-like 1	NM_173390	1426934_at	0.00524
---	---	---	1448026_at	0.0055
Cs	citrate synthase	NM_026444	1422578_at	0.00576
Brap	BRCA1 associated protein	NM_028227	1416738_at	0.00584
Nid1	nidogen 1	NM_010917	1416808_at	0.00625
Samd4b	sterile alpha motif domain containing 4B	NM_175021	1460034_at	0.00645
Ctbs	chitobiase, di-N-acetyl-	NM_028836	1427658_at	0.00647
Jmjd6	jumonji domain containing 6	NM_033398	1454109_a_at	0.00653
2310030G06Rik	RIKEN cDNA 2310030G06 gene	NM_025865	1449357_at	0.00662
Cyb5b	cytochrome b5 type B	NM_025558	1417766_at	0.00693
Lpin2	lipin 2	NM_022882	1452836_at	0.00698
Tollip	toll interacting protein	NM_023764	1423047_at	0.00702
Zfp142	zinc finger protein 142	NM_029888	1451682_at	0.00703
Men1	multiple endocrine neoplasia 1	NM_008583	1416348_at	0.00711
Ssbp4	single stranded DNA binding protein 4	NM_133772	1449511_a_at	0.00715
Copg2as2	coatomer protein complex, subunit gamma 2, antisense 2	NR_002845	1427320_at	0.00746
Dna2l	DNA2 DNA replication helicase 2-like (yeast)	NM_177372	1452210_at	0.00746
Wdr75	WD repeat domain 75	NM_028599	1442296_at	0.00766
Erf	Ets2 repressor factor	NM_010155	1435561_at	0.00768
Gm1683	gene model 1683, (NCBI)	---	1449600_at	0.00777
Sdccag3	serologically defined colon cancer antigen 3	NM_001085407 /// NM_001085408 /// NM_026563	1431760_a_at	0.00782
---	Mus musculus, clone IMAGE:3983419, mRNA	---	1427195_at	0.00783
Nup133	nucleoporin 133	NM_172288	1423788_at	0.0079
Eif5b	eukaryotic translation initiation factor 5B	NM_198303	1435592_at	0.00834
Trat1	T cell receptor associated transmembrane adaptor 1	NM_198297	1427532_at	0.0085
Ube2v1	ubiquitin-conjugating enzyme E2 variant 1	NM_023230	1415755_a_at	0.00869
B4galt2	UDP-Gal:betaGlcNAc beta 1,4- galactosyltransferase, polypeptide 2	NM_017377	1448941_at	0.00874
Ncoa1	nuclear receptor coactivator 1	NM_010881 /// XM_001472574	1434515_at	0.00875
Igfbp5	insulin-like growth factor binding protein 5	NM_010518	1452114_s_at	0.0089
---	Transcribed locus	---	1456360_at	0.0089
Mtap2	microtubule-associated protein 2	NM_001039934 /// NM_008632	1421328_at	0.00891
Usp9x	ubiquitin specific peptidase 9, X chromosome	NM_009481	1420923_at	0.00896
Itsn1	intersectin 1 (SH3 domain protein 1A)	NM_001110275 /// NM_001110276 /// NM_010587	1425899_a_at	0.00905
Atp1a3	ATPase, Na+/K+ transporting, alpha 3 polypeptide	NM_144921	1427481_a_at	0.00914
Tmem179b	transmembrane protein 179B	NM_026325	1436963_x_at	0.0092
Tmem135	transmembrane protein 135	NM_028343	1452074_at	0.00942
Kif11	kinesin family member 11	NM_010615	1452315_at	0.00946
Bsdc1	BSD domain containing 1	NM_133889	1427270_a_at	0.00948
Tmed4	transmembrane emp24 protein transport domain containing 4	NM_134020	1448422_at	0.00954
Bcas3	breast carcinoma amplified sequence 3	NM_138681	1428454_at	0.00961
Ttyh1	tweety homolog 1 (Drosophila)	NM_001001454 /// NM_001109765 /// NM_021324	1426617_a_at	0.00987
Mnd1	meiotic nuclear divisions 1 homolog (S. cerevisiae)	NM_029797	1452606_at	0.00993
Eef1a2	eukaryotic translation elongation factor 1 alpha 2	NM_007906	1418062_at	0.00996
Ehmt2	euchromatic histone lysine N-methyltransferase 2	NM_145830 /// NM_147151	1426888_at	0.00996
Tst	thiosulfate sulfurtransferase, mitochondrial	NM_009437	1448609_at	0.01015
Tcta	T-cell leukemia translocation altered gene	NM_133986	1420124_s_at	0.01016
St3gal2	ST3 beta-galactoside alpha-2,3-sialyltransferase 2	NM_009179 /// NM_178048	1421890_at	0.01022
Gfra4	glial cell line derived neurotrophic factor family receptor alpha 4	NM_020014	1450835_a_at	0.01023
Ociad1	OCIA domain containing 1	NM_023429	1449889_a_at	0.01059
Bace1	beta-site APP cleaving enzyme 1	NM_011792	1421824_at	0.0106
Nek6	NIMA (never in mitosis gene a)-related expressed kinase 6	NM_021606	1425850_a_at	0.01068
Vps26a	vacuolar protein sorting 26 homolog A (yeast)	NM_001113355 /// NM_133672	1420495_a_at	0.01081
Alg2	asparagine-linked glycosylation 2 homolog (yeast, alpha-1,3-mannosyltransferase)	NM_019998	1421059_a_at	0.01105
ENSMUSG00000039373	predicted gene, ENSMUSG00000039373	---	1453830_at	0.01108
Mapre3	microtubule-associated protein, RP/EB family, member 3	NM_133350	1427079_at	0.01112
Sfxn2	sideroflexin 2	NM_053196 /// XM_001000919	1449853_at	0.01144
Ndufa10	NADH dehydrogenase (ubiquinone) 1 alpha subcomplex 10	NM_024197	1448934_at	0.01169
Mns1	meiosis-specific nuclear structural protein 1	NM_008613	1419402_at	0.01183
H2afy2	H2A histone family, member Y2	NM_207000	1426363_x_at	0.01189
Dlk1	delta-like 1 homolog (Drosophila)	NM_010052	1449939_s_at	0.01198
Xrn1	5'-3' exoribonuclease 1	NM_011916	1450308_a_at	0.012
Ube2l3	ubiquitin-conjugating enzyme E2L 3	NM_009456	1448880_at	0.01205
Aldh18a1	aldehyde dehydrogenase 18 family, member A1	NM_019698 /// NM_153554	1437325_x_at	0.01206
Actr1a	ARP1 actin-related protein 1 homolog A (yeast)	NM_016860	1415873_a_at	0.01214
Ubap2l	ubiquitin associated protein 2-like	NM_028475 /// NM_153489	1430993_at	0.01215
Cugbp2	CUG triplet repeat, RNA binding protein 2	NM_001110228 /// NM_001110229 /// NM_001110230 /// NM_001110231 /// NM_001110232 /// NM_010160	1423895_a_at	0.01231
Sspn	sarcospan	NM_010656	1417645_at	0.01242
3110057O12Rik	RIKEN cDNA 3110057O12 gene	NM_026622	1455475_at	0.01246
Ifitm2	interferon induced transmembrane protein 2	NM_030694	1417460_at	0.01247
Tulp3	tubby-like protein 3	NM_011657	1449008_at	0.01258
Smad7	MAD homolog 7 (Drosophila)	NM_001042660	1423389_at	0.01277
Stra6	stimulated by retinoic acid gene 6	NM_009291	1422723_at	0.01278
Ap2m1	adaptor protein complex AP-2, mu1	NM_009679	1450894_a_at	0.01296
Aes	amino-terminal enhancer of split	NM_010347	1420619_a_at	0.01298
Adam11	a disintegrin and metallopeptidase domain 11	NM_001110778 /// NM_009613	1450248_at	0.01309
Acat1	acetyl-Coenzyme A acetyltransferase 1	NM_144784	1424182_at	0.01325
Cnot2	CCR4-NOT transcription complex, subunit 2	NM_001037846 /// NM_001037847 /// NM_001037848 /// NM_028082	1436980_x_at	0.01341
Lamp1	lysosomal-associated membrane protein 1	NM_010684	1415880_a_at	0.0135
Thbd	thrombomodulin	NM_009378	1448529_at	0.01369
Sep9	septin 9	NM_017380	1417038_at	0.01371
Tpmt	thiopurine methyltransferase	NM_016785	1430889_a_at	0.01378
Pitpnc1	phosphatidylinositol transfer protein, cytoplasmic 1	NM_145823	1452940_x_at	0.01393
Tmc4	transmembrane channel-like gene family 4	NM_181820	1427178_at	0.01395
Sez6	seizure related gene 6	NM_021286	1420885_a_at	0.01401
Birc4	baculoviral IAP repeat-containing 4	NM_009688	1421394_a_at	0.01406
Suds3	suppressor of defective silencing 3 homolog (S. cerevisiae)	NM_178622	1427897_s_at	0.0141
Otx2	orthodenticle homolog 2 (Drosophila)	NM_144841	1425926_a_at	0.01415
Apod	apolipoprotein D	NM_007470	1416371_at	0.01416
Kctd10	potassium channel tetramerisation domain containing 10	NM_026145	1423694_at	0.01444
Nudt16	nudix (nucleoside diphosphate linked moiety X)-type motif 16	NM_029385	1421204_a_at	0.01454
Sgpl1	sphingosine phosphate lyase 1	NM_009163	1415893_at	0.01455
Sh3glb1	SH3-domain GRB2-like B1 (endophilin)	NM_019464	1418011_a_at	0.01459
Nt5c2	5'-nucleotidase, cytosolic II	NM_029810	1417201_at	0.01475
Suv420h1	suppressor of variegation 4-20 homolog 1 (Drosophila)	NM_144871	1451817_at	0.01478
Atp2b2	ATPase, Ca++ transporting, plasma membrane 2	NM_001036684 /// NM_009723	1420402_at	0.01497
Scarb2	scavenger receptor class B, member 2	NM_007644	1454704_at	0.01498
Ubap2l	ubiquitin associated protein 2-like	NM_028475 /// NM_153489	1435882_at	0.01522
Ebf2	early B-cell factor 2	NM_010095	1449102_at	0.01523
Msn	moesin	NM_010833	1421814_at	0.01526
Gfap	glial fibrillary acidic protein	NM_010277	1426508_at	0.0153
Slc7a3	solute carrier family 7 (cationic amino acid transporter, y+ system), member 3	NM_007515	1417022_at	0.01542
Adi1	acireductone dioxygenase 1	NM_134052	1438759_x_at	0.01549
Dusp22	dual specificity phosphatase 22	NM_001037955 /// NM_134068	1448985_at	0.01554
Spryd3	SPRY domain containing 3	NM_001033277	1452323_at	0.01558
Snapc5	small nuclear RNA activating complex, polypeptide 5	NM_183316	1427999_at	0.01559
Pum2	pumilio 2 (Drosophila)	NM_030723	1418015_at	0.0158
Tspan7	tetraspanin 7	NM_019634	1448737_at	0.01588
Thoc2	THO complex 2	NM_001033422	1438736_at	0.01593
D16Wsu65e	DNA segment, Chr 16, Wayne State University 65, expressed	---	1419811_at	0.01611
Peg3	Paternally expressed 3	NM_008817	1433924_at	0.01629
Tex261	testis expressed gene 261	NM_009357	1450965_at	0.01629
Vamp3	vesicle-associated membrane protein 3	NM_009498	1437708_x_at	0.01648
Rae1	RAE1 RNA export 1 homolog (S. pombe)	NM_175112	1429528_at	0.01649
Plk4	polo-like kinase 4 (Drosophila)	NM_011495	1426580_at	0.01655
Sod1	Superoxide dismutase 1, soluble	NM_011434	1435304_at	0.01671
Ttc13	tetratricopeptide repeat domain 13	NM_145607	1451351_at	0.01673
Appl2	adaptor protein, phosphotyrosine interaction, PH domain and leucine zipper containing 2	NM_145220	1426743_at	0.01684
Tirap	toll-interleukin 1 receptor (TIR) domain-containing adaptor protein	NM_054096	1457676_at	0.01707
Gpx3	glutathione peroxidase 3	NM_001083929 /// NM_008161	1449106_at	0.01725
B3gat3	beta-1,3-glucuronyltransferase 3 (glucuronosyltransferase I)	NM_024256	1431219_at	0.01728
Pdxdc1	pyridoxal-dependent decarboxylase domain containing 1	NM_001039533 /// NM_053181	1436372_a_at	0.01743
Trafd1	TRAF type zinc finger domain containing 1	NM_172275	1428346_at	0.01755
Gpr172b	G protein-coupled receptor 172B	NM_029643	1454870_x_at	0.01761
Adra2c	adrenergic receptor, alpha 2c	NM_007418 /// XM_001475557	1422335_at	0.01779
Ube2h	ubiquitin-conjugating enzyme E2H	NM_009459 /// XM_001472265 /// XM_001472300 /// XM_001477372	1418631_at	0.01782
Tusc2	tumor suppressor candidate 2	NM_019742	1417593_at	0.01791
Urm1	ubiquitin related modifier 1 homolog (S. cerevisiae)	NM_026615	1431752_a_at	0.01793
Rhou	ras homolog gene family, member U	NM_133955	1449028_at	0.01807
Sec14l1	SEC14-like 1 (S. cerevisiae)	NM_028777	1451908_a_at	0.01849
Cd300a	CD300A antigen	NM_170758	1435903_at	0.01856
Fkbp5	FK506 binding protein 5	NM_010220	1448231_at	0.01881
Polr3gl	polymerase (RNA) III (DNA directed) polypeptide G like	NM_027241	1451364_at	0.01883
9130213B05Rik	RIKEN cDNA 9130213B05 gene	NM_145562	1428891_at	0.01896
Vtn	vitronectin	NM_011707	1420484_a_at	0.01905
Slc9a3r2	solute carrier family 9 (sodium/hydrogen exchanger), isoform 3 regulator 2	NM_023055 /// NM_023449	1428954_at	0.01912
Tyro3	TYRO3 protein tyrosine kinase 3	NM_019392 /// XM_001480339	1425249_a_at	0.01914
Adck1	aarF domain containing kinase 1	NM_028105	1423762_at	0.01918
Bat3	HLA-B-associated transcript 3	NM_057171	1433890_a_at	0.01927
Bbx	bobby sox homolog (Drosophila)	NM_027444	1430820_a_at	0.01931
Dynll1	dynein light chain LC8-type 1	NM_019682 /// XM_892488 /// XM_913631	1417339_a_at	0.01932
Tmem163	transmembrane protein 163	NM_028135 /// XM_001477366	1428077_at	0.01932
Rpl26	ribosomal protein L26	NM_009080	1448109_a_at	0.01938
Tm9sf1	transmembrane 9 superfamily member 1	NM_028780	1418198_a_at	0.01969
C81521	expressed sequence C81521	---	1441013_at	0.01976
Itsn1	intersectin 1 (SH3 domain protein 1A)	NM_001110275 /// NM_001110276 /// NM_010587	1435885_s_at	0.01999
Hdac11	histone deacetylase 11	NM_144919	1451229_at	0.02013
Tmem170	Transmembrane protein 170	NM_025781	1439964_at	0.0203
Fem1a	feminization 1 homolog a (C. elegans)	NM_010192	1453560_at	0.0207
Eral1	Era (G-protein)-like 1 (E. coli)	NM_022313	1420519_a_at	0.02093
Col4a3bp	collagen, type IV, alpha 3 (Goodpasture antigen) binding protein	NM_023420	1420384_at	0.02094
Atr	ataxia telangiectasia and Rad3 related	---	1427197_at	0.02098
Rpl23a	ribosomal protein L23a	NM_207523 /// XM_001473215 /// XM_001475712 /// XM_001476133 /// XM_001476718 /// XM_001477434 /// XM_001480900	1426660_x_at	0.02108
Mlxip	MLX interacting protein	NM_133917 /// NM_177582	1426979_at	0.02108
Ppp1cb	protein phosphatase 1, catalytic subunit, beta isoform	NM_172707	1431328_at	0.02115
Cxcl14	chemokine (C-X-C motif) ligand 14	NM_019568	1418456_a_at	0.02124
Bcat1	branched chain aminotransferase 1, cytosolic	NM_001024468 /// NM_007532	1450871_a_at	0.02127
Prmt3	protein arginine N-methyltransferase 3	NM_133740	1431768_a_at	0.02138
Med28	mediator of RNA polymerase II transcription, subunit 28 homolog (yeast)	NM_025895	1448374_at	0.02138
Mrps11	mitochondrial ribosomal protein S11	NM_026498	1460195_at	0.02146
Runx2	runt related transcription factor 2	NM_009820	1424704_at	0.02152
Prkg2	protein kinase, cGMP-dependent, type II	NM_008926	1421354_at	0.02163
Aurka	aurora kinase A	NM_011497	1424511_at	0.02165
Exoc4	exocyst complex component 4	NM_009148	1431062_a_at	0.02179
Slc1a6	solute carrier family 1 (high affinity aspartate/glutamate transporter), member 6	NM_009200	1418933_at	0.02181
Atp1b2	ATPase, Na+/K+ transporting, beta 2 polypeptide	NM_013415	1422009_at	0.02196
Hoxb2	homeo box B2	NM_134032	1449397_at	0.02196
Rbm25	RNA binding motif protein 25	NM_025930 /// NM_027349	1425523_at	0.022
Aldh18a1	aldehyde dehydrogenase 18 family, member A1	NM_019698 /// NM_153554	1435855_x_at	0.02202
Jak2	Janus kinase 2	NM_001048177 /// NM_008413	1421066_at	0.02215
Ak3	adenylate kinase 3	NM_021299	1432436_a_at	0.02241
Gja1	gap junction protein, alpha 1	NM_010288	1438973_x_at	0.02243
Abcc1	ATP-binding cassette, sub-family C (CFTR/MRP), member 1	NM_008576	1452233_at	0.02252
H2-T18	histocompatibility 2, T region locus 18	XM_912024 /// XM_914307 /// XM_974183	1452547_s_at	0.02255
Mrm1	mitochondrial rRNA methyltransferase 1 homolog (S. cerevisiae)	NM_145433	1424219_at	0.02261
Vti1a	vesicle transport through interaction with t-SNAREs homolog 1A (yeast)	NM_016862	1419190_at	0.0227
Samhd1	SAM domain and HD domain, 1	NM_018851	1434438_at	0.0227
Lrrc33	leucine rich repeat containing 33	NM_146069	1451174_at	0.02282
Tmem80	transmembrane protein 80	NM_027797	1431726_a_at	0.02284
Bmp6	bone morphogenetic protein 6	NM_007556	1450759_at	0.02285
Clcn3	chloride channel 3	NM_007711 /// NM_173876	1416610_a_at	0.02286
Sar1a	SAR1 gene homolog A (S. cerevisiae)	NM_009120	1415696_at	0.0229
Arih2	ariadne homolog 2 (Drosophila)	NM_011790	1455013_at	0.02296
Enox2	ecto-NOX disulfide-thiol exchanger 2	NM_145951	1451657_a_at	0.02299
Mthfd2	methylenetetrahydrofolate dehydrogenase (NAD+ dependent), methenyltetrahydrofolate cyclohydrolase	NM_008638	1419254_at	0.023
Wbp11	WW domain binding protein 11	NM_021714	1415799_at	0.02303
Mt3	metallothionein 3	NM_013603	1420575_at	0.02305
Ifi203	interferon activated gene 203	NM_001045481 /// NM_008328	1451567_a_at	0.02311
Gpr137b	G protein-coupled receptor 137B	NM_031999 /// NR_003568 /// XM_001473441 /// XR_001658	1450882_s_at	0.02312
Ucp3	uncoupling protein 3 (mitochondrial, proton carrier)	NM_009464	1420657_at	0.02318
Ak3	adenylate kinase 3	NM_021299	1423718_at	0.02319
Ms4a4d	membrane-spanning 4-domains, subfamily A, member 4D	NM_025658	1418990_at	0.02339
Csnk1g1	casein kinase 1, gamma 1	NM_173185	1438246_at	0.02347
Fbxo3	F-box protein 3	NM_020593 /// NM_212433	1431078_at	0.02351
Eif4g2	eukaryotic translation initiation factor 4, gamma 2	NM_001040131 /// NM_013507	1428362_at	0.02357
4732418C07Rik	RIKEN cDNA 4732418C07 gene	NM_172698	1427978_at	0.02362
Ahi1	Abelson helper integration site	NM_026203	1455177_at	0.02394
Sec61a1	Sec61 alpha 1 subunit (S. cerevisiae)	NM_016906	1416191_at	0.02402
BC008163	cDNA sequence BC008163	NM_145553	1425327_at	0.02406
Racgap1	Rac GTPase-activating protein 1	NM_012025	1451358_a_at	0.02407
D930016D06Rik	RIKEN cDNA D930016D06 gene	XM_001478291	1424861_at	0.02414
Npr2	natriuretic peptide receptor 2	NM_173788	1427191_at	0.02417
Gnb5	Guanine nucleotide binding protein, beta 5	NM_010313 /// NM_138719	1455632_at	0.02419
Rnf187	ring finger protein 187	XM_905766 /// XM_992215	1451157_at	0.02424
1810007M14Rik	RIKEN cDNA 1810007M14 gene	XM_358888 /// XM_904433	1418009_at	0.0243
4833420G17Rik	RIKEN cDNA 4833420G17 gene	NM_026127	1419635_at	0.02431
Npepps	aminopeptidase puromycin sensitive	NM_008942	1417386_at	0.02435
Slc23a2	solute carrier family 23 (nucleobase transporters), member 2	NM_018824	1417330_at	0.02438
Rbbp4	retinoblastoma binding protein 4	NM_009030	1434892_x_at	0.02444
Gpr56	G protein-coupled receptor 56	NM_018882	1433485_x_at	0.02458
---	Beta globin	---	1427866_x_at	0.02465
Ihpk1	inositol hexaphosphate kinase 1	NM_013785	1422969_s_at	0.02473
Gpr56	G protein-coupled receptor 56	NM_018882	1421118_a_at	0.02481
---	---	---	1419612_at	0.0249
Olfr68	olfactory receptor 68	NM_013620 /// NM_013621	1422362_s_at	0.02516
1200011I18Rik	RIKEN cDNA 1200011I18 gene	NM_026177	1454998_at	0.02519
Brd4	bromodomain containing 4	NM_020508 /// NM_198094	1450711_at	0.0252
Ywhaz	tyrosine 3-monooxygenase/tryptophan 5-monooxygenase activation protein, zeta polypeptide	NM_011740	1439005_x_at	0.02521
Fip1l1	FIP1 like 1 (S. cerevisiae)	NM_024183	1421222_at	0.02532
Tnnt1	troponin T1, skeletal, slow	NM_011618	1419606_a_at	0.02564
ORF28	open reading frame 28	NM_001099738 /// NM_138664	1420542_at	0.0258
Arglu1	arginine and glutamate rich 1	NM_176849	1433598_at	0.02583
Slc25a26	solute carrier family 25 (mitochondrial carrier, phosphate carrier), member 26	NM_026255	1453886_a_at	0.02585
Dnm1	dynamin 1	NM_010065	1427754_a_at	0.02592
Zbtb8os	zinc finger and BTB domain containing 8 opposite strand	NM_025970	1426267_at	0.02617
Gnai2	guanine nucleotide binding protein (G protein), alpha inhibiting 2	NM_008138 /// XM_001475085	1419449_a_at	0.02682
Cln8	ceroid-lipofuscinosis, neuronal 8	NM_012000	1448455_at	0.0269
Foxd1	Forkhead box D1	NM_008242	1418877_at	0.02762
Lhcgr	luteinizing hormone/choriogonadotropin receptor	NM_013582	1450192_at	0.02763
Ass1	argininosuccinate synthetase 1	NM_007494	1416239_at	0.02777
Atp1b2	ATPase, Na+/K+ transporting, beta 2 polypeptide	NM_013415	1435148_at	0.02785
2810043O03Rik	RIKEN cDNA 2810043O03 gene	---	1430195_at	0.02795
Mtmr7	myotubularin related protein 7	NM_001040699	1427025_at	0.028
Tmem9	transmembrane protein 9	NM_025439	1419557_a_at	0.02808
Mlxipl	MLX interacting protein-like	NM_021455	1419185_a_at	0.02811
D16Bwg1543e	DNA segment, Chr 16, Brigham & Women's Genetics 1543 expressed	---	1433995_s_at	0.02826
Nfkb1	nuclear factor of kappa light chain gene enhancer in B-cells 1, p105	NM_008689	1427705_a_at	0.0283
Anapc11	anaphase promoting complex subunit 11 homolog (yeast)	NM_001038230 /// NM_025389	1417326_a_at	0.02837
Kcna2	potassium voltage-gated channel, shaker-related subfamily, member 2	NM_008417	1422197_at	0.02839
Syce2	synaptonemal complex central element protein 2	NM_027954	1429270_a_at	0.02851
Pex6	peroxisomal biogenesis factor 6	NM_145488	1438138_a_at	0.02854
Atg4b	autophagy-related 4B (yeast)	NM_174874	1424102_at	0.02856
Wipf1	WAS/WASL interacting protein family, member 1	NM_153138	1436954_at	0.02878
5830457O10Rik	RIKEN cDNA 5830457O10 gene	NM_145412	1424028_at	0.02881
Lima1	LIM domain and actin binding 1	NM_023063	1450629_at	0.02888
Tbcel	tubulin folding cofactor E-like	NM_173038	1454930_at	0.02894
Ssbp1	single-stranded DNA binding protein 1	NM_028358 /// NM_212468	1452617_at	0.02898
1200009O22Rik	RIKEN cDNA 1200009O22 gene	NM_025817	1428922_at	0.02902
Tm9sf4	transmembrane 9 superfamily protein member 4	NM_133847	1423205_at	0.02903
Uhrf1	ubiquitin-like, containing PHD and RING finger domains, 1	NM_001111078 /// NM_001111079 /// NM_001111080 /// NM_010931	1415810_at	0.02941
BC020002	cDNA sequence BC020002	NM_145374	1424804_at	0.02954
Ccdc96	coiled-coil domain containing 96	NM_025725	1419306_at	0.02955
Atg9b	ATG9 autophagy related 9 homolog B (S. cerevisiae)	NM_001002897	1434092_at	0.02955
Rasgrp1	RAS guanyl releasing protein 1	NM_011246	1431749_a_at	0.02957
Cap1	CAP, adenylate cyclase-associated protein 1 (yeast)	NM_007598	1417461_at	0.02962
---	---	---	1448097_at	0.02972
Rtn1	reticulon 1	NM_001007596 /// NM_153457	1429761_at	0.02978
Ids	iduronate 2-sulfatase	NM_001038990 /// NM_001038991 /// NM_010498	1427812_at	0.02981
Slc7a12	solute carrier family 7 (cationic amino acid transporter, y+ system), member 12	NM_080852	1419579_at	0.02996
Fbxw2	F-box and WD-40 domain protein 2	NM_013890	1436487_x_at	0.03001
Il1rapl2	interleukin 1 receptor accessory protein-like 2	NM_030688	1427645_a_at	0.03009
Mtf2	metal response element binding transcription factor 2	NM_013827	1418515_at	0.0302
Ywhae	tyrosine 3-monooxygenase/tryptophan 5-monooxygenase activation protein, epsilon polypeptide	NM_009536	1426384_a_at	0.03035
Pkp2	plakophilin 2	NM_026163	1429183_at	0.0304
Tnfsf9	tumor necrosis factor (ligand) superfamily, member 9	NM_009404	1422924_at	0.03041
Myt1l	myelin transcription factor 1-like	NM_001093775 /// NM_001093776 /// NM_001093778 /// NM_008666	1421175_at	0.03042
Zmpste24	zinc metallopeptidase, STE24 homolog (S. cerevisiae)	NM_172700	1427923_at	0.03045
Adk	adenosine kinase	NM_134079	1438292_x_at	0.03058
Tpp1	tripeptidyl peptidase I	NM_009906	1434768_at	0.03061
Cnot4	CCR4-NOT transcription complex, subunit 4	NM_016877	1450083_at	0.03066
Cenpa	centromere protein A	NM_007681	1450842_a_at	0.03071
Defcr5	defensin related cryptdin 5	NM_007851 /// XM_001476866 /// XM_001477188	1450709_at	0.03082
Leng4	leukocyte receptor cluster (LRC) member 4	NM_029934	1451066_at	0.03086
Crip2	cysteine rich protein 2	NM_024223	1417311_at	0.03108
Surf4	surfeit gene 4	NM_011512	1436797_a_at	0.03113
Ccdc34	coiled-coil domain containing 34	NM_026613	1453758_at	0.0313
Pfkl	phosphofructokinase, liver, B-type	NM_008826	1439148_a_at	0.03131
Tax1bp3	Tax1 (human T-cell leukemia virus type I) binding protein 3	NM_029564 /// XM_001473309 /// XM_001473328 /// XM_001475037 /// XM_001475050 /// XM_001478813 /// XM_001478821	1424169_at	0.03156
Rod1	ROD1 regulator of differentiation 1 (S. pombe)	NM_144904 /// NM_178164	1455819_at	0.03162
Csf2rb2	colony stimulating factor 2 receptor, beta 2, low-affinity (granulocyte-macrophage)	NM_007781	1449360_at	0.03175
Nkain4	Na+/K+ transporting ATPase interacting 4	NM_021426	1422596_at	0.03176
Hectd1	HECT domain containing 1	XM_915167 /// XM_974905	1424141_at	0.03187
Nub1	negative regulator of ubiquitin-like proteins 1	NM_016736	1428439_at	0.03193
Dnm1	dynamin 1	NM_010065	1460365_a_at	0.03194
Tloc1	translocation protein 1	NM_027016	1433704_s_at	0.03197
Atp1a2	ATPase, Na+/K+ transporting, alpha 2 polypeptide	NM_178405	1455136_at	0.0322
Thap7	THAP domain containing 7	NM_026909	1426429_at	0.03233
---	---	---	1448011_at	0.03264
Tsc22d1	TSC22 domain family, member 1	NM_009366 /// NM_207652	1425742_a_at	0.03277
Tlr3	toll-like receptor 3	NM_126166	1422782_s_at	0.03281
Yipf4	Yip1 domain family, member 4	NM_026417	1426417_at	0.03305
Slc23a3	solute carrier family 23 (nucleobase transporters), member 3	NM_194333	1460042_at	0.03315
Foxk2	forkhead box K2	NM_001080932	1428353_at	0.03317
Anxa4	annexin A4	NM_013471	1421223_a_at	0.03323
Plscr2	phospholipid scramblase 2	NM_008880	1448961_at	0.03323
D15Wsu75e	DNA segment, Chr 15, Wayne State University 75, expressed	NM_134095	1460278_a_at	0.03325
Elac1	elaC homolog 1 (E. coli)	NM_053255	1421417_s_at	0.03328
Vamp3	vesicle-associated membrane protein 3	NM_009498	1456245_x_at	0.03333
B230312A22Rik	RIKEN cDNA B230312A22 gene	NM_172691	1434059_at	0.03336
Fryl	furry homolog-like (Drosophila)	NM_028194 /// NM_177136	1427199_at	0.03338
H28	histocompatibility 28	NM_031367	1450301_at	0.03342
Zfp362	zinc finger protein 362	NM_001081098	1435087_at	0.03359
Cfl1	cofilin 1, non-muscle	NM_007687	1448346_at	0.03363
Slc35d1	solute carrier family 35 (UDP-glucuronic acid/UDP-N-acetylgalactosamine dual transporter), member D1	NM_177732	1433595_at	0.03394
Mbd2	methyl-CpG binding domain protein 2	NM_010773	1425803_a_at	0.03397
Gart	phosphoribosylglycinamide formyltransferase	NM_010256	1424435_a_at	0.03415
Dgat2	diacylglycerol O-acyltransferase 2	NM_026384	1422677_at	0.03419
Baiap3	BAI1-associated protein 3	XM_619443	1427509_at	0.03422
Ndel1	nuclear distribution gene E-like homolog 1 (A. nidulans)	NM_023668	1424893_at	0.03425
Phf17	PHD finger protein 17	NM_172303	1426753_at	0.0343
Esm1	endothelial cell-specific molecule 1	NM_023612 /// XM_906879	1449280_at	0.03431
Aard	alanine and arginine rich domain containing protein	NM_175503	1434528_at	0.03438
EG434402	predicted gene, EG434402	XM_001479948 /// XM_917134	1423889_at	0.03445
Ccnt1	cyclin T1	NM_009833 /// XR_033752	1419313_at	0.03456
Pgm1	phosphoglucomutase 1	NM_025700	1453283_at	0.0349
Lrrc59	leucine rich repeat containing 59	NM_133807	1416235_at	0.03496
Zfp532	zinc finger protein 532	NM_207255	1435669_at	0.03515
Macf1	microtubule-actin crosslinking factor 1	XM_001472676 /// XM_001472697 /// XM_001472723 /// XM_001476162 /// XM_001476175 /// XM_001476185 /// XM_884922 /// XM_910859	1428847_a_at	0.0352
Rasgrp1	RAS guanyl releasing protein 1	NM_011246	1421176_at	0.03524
Rrm1	ribonucleotide reductase M1	NM_009103	1448127_at	0.03533
4833441D16Rik	RIKEN cDNA 4833441D16 gene	---	1456706_at	0.03539
Cysltr1	cysteinyl leukotriene receptor 1	NM_021476	1418944_at	0.0354
Klk10	kallikrein related-peptidase 10	NM_133712	1460236_at	0.0356
Sars	seryl-aminoacyl-tRNA synthetase	NM_011319	1452000_s_at	0.03585
Ikbkg	inhibitor of kappaB kinase gamma	NM_010547 /// NM_178590	1450161_at	0.03591
Ero1l	ERO1-like (S. cerevisiae)	NM_015774	1449324_at	0.03599
2600009P04Rik	RIKEN cDNA 2600009P04 gene	---	1455484_at	0.03604
4732471D19Rik	RIKEN cDNA 4732471D19 gene	NM_176987	1436234_at	0.03608
Itfg2	integrin alpha FG-GAP repeat containing 2	NM_133927	1418032_at	0.03611
Emp2	epithelial membrane protein 2	NM_007929	1425273_s_at	0.0362
Inppl1	inositol polyphosphate phosphatase-like 1	NM_010567	1460394_a_at	0.03623
Wars	tryptophanyl-tRNA synthetase	NM_011710	1434813_x_at	0.03639
Epm2a	epilepsy, progressive myoclonic epilepsy, type 2 gene alpha	NM_010146	1421553_at	0.03696
Akr1c6	aldo-keto reductase family 1, member C6	NM_030611	1417085_at	0.03697
Zranb1	zinc finger, RAN-binding domain containing 1	NM_207302	1436228_at	0.037
Apcdd1	adenomatosis polyposis coli down-regulated 1	NM_133237	1418382_at	0.03704
R74862	expressed sequence R74862	NM_133790	1418802_at	0.03713
Pou1f1	POU domain, class 1, transcription factor 1 (Pit1, growth hormone factor 1)	NM_008849	1422220_at	0.03716
Surf1	surfeit gene 1	NM_013677	1450561_a_at	0.03718
Plod1	procollagen-lysine, 2-oxoglutarate 5-dioxygenase 1	NM_011122	1416289_at	0.0372
Ap3m1	adaptor-related protein complex 3, mu 1 subunit	NM_018829 /// XR_034291	1416375_at	0.03724
Ddx6	DEAD (Asp-Glu-Ala-Asp) box polypeptide 6	NM_001110826 /// NM_007841 /// NM_181324	1439122_at	0.03728
Kdelr1	KDEL (Lys-Asp-Glu-Leu) endoplasmic reticulum protein retention receptor 1	NM_133950	1460211_a_at	0.0373
Hdac11	histone deacetylase 11	NM_144919	1454803_a_at	0.03731
Cpeb3	cytoplasmic polyadenylation element binding protein 3	NM_198300	1437765_at	0.03748
Vps36	vacuolar protein sorting 36 (yeast)	NM_027338	1424417_at	0.03765
Prl2c2	prolactin family 2, subfamily c, member 2	NM_001045532 /// NM_011118 /// NM_011954 /// NM_031191 /// NM_181852 /// XM_001473551 /// XM_904245	1437515_at	0.03765
Mkrn1	makorin, ring finger protein, 1	NM_018810	1418435_at	0.03767
Irf3	interferon regulatory factor 3	NM_016849	1426111_x_at	0.03771
Cnot4	CCR4-NOT transcription complex, subunit 4	NM_016877	1437586_at	0.03801
Chi3l3	chitinase 3-like 3	NM_009892	1419764_at	0.03813
Kcnj4	potassium inwardly-rectifying channel, subfamily J, member 4	NM_008427	1451808_at	0.03859
Orai1	ORAI calcium release-activated calcium modulator 1	NM_175423	1424989_at	0.03868
Cx3cr1	chemokine (C-X3-C) receptor 1	NM_009987	1450020_at	0.03876
Gtf2i	general transcription factor II I	NM_001080746 /// NM_001080747 /// NM_001080748 /// NM_001080749 /// NM_010365	1431676_x_at	0.03896
Prkcn	protein kinase C, nu	NM_029239	1420567_at	0.039
B3gnt5	UDP-GlcNAc:betaGal beta-1,3-N-acetylglucosaminyltransferase 5	NM_054052	1420993_at	0.03906
Mbnl3	muscleblind-like 3 (Drosophila)	NM_134163	1422836_at	0.03916
Gpatch8	G patch domain containing 8	XM_152907 /// XM_895150 /// XM_903059 /// XM_903060 /// XM_903061 /// XM_903062	1424666_at	0.03918
Cdc37	cell division cycle 37 homolog (S. cerevisiae)	NM_016742	1416820_at	0.03927
Ywhag	3-monooxygenase/tryptophan 5-monooxygenase activation protein, gamma polypeptide	NM_018871	1450012_x_at	0.03934
Pyhin1	pyrin and HIN domain family, member 1	NM_175026 /// XM_001479976	1435331_at	0.0394
Gabra2	gamma-aminobutyric acid (GABA-A) receptor, subunit alpha 2	NM_008066 /// XM_001478553	1421738_at	0.03945
Aqp3	aquaporin 3	NM_016689	1422008_a_at	0.03946
Becn1	beclin 1 (coiled-coil, myosin-like BCL2-interacting protein)	NM_019584	1435219_x_at	0.03961
---	Adult male thymus cDNA, RIKEN full-length enriched library, clone:5830411M19, full insert sequence	---	1457308_at	0.03966
4833420G11Rik	RIKEN cDNA 4833420G11 gene	---	1455254_at	0.03985
Cadm1	cell adhesion molecule 1	NM_001025600 /// NM_018770 /// NM_207675 /// NM_207676	1417377_at	0.03987
Rgl1	ral guanine nucleotide dissociation stimulator,-like 1	NM_016846	1418535_at	0.0401
Ly6h	lymphocyte antigen 6 complex, locus H	NM_011837 /// XM_001475801	1422625_at	0.04018
---	7 days neonate cerebellum cDNA, RIKEN full-length enriched library, clone:A730085E23, full insert sequence	---	1438398_at	0.0402
Ythdf1	YTH domain family 1	NM_173761	1437456_x_at	0.04023
Ldhb	lactate dehydrogenase B	NM_008492	1434499_a_at	0.04027
Ptplad1	protein tyrosine phosphatase-like A domain containing 1	NM_021345	1454698_at	0.0403
Prok2	prokineticin 2	NM_001037539 /// NM_015768	1451952_at	0.04041
Tom1l2	target of myb1-like 2 (chicken)	NM_001039092 /// NM_001039093 /// NM_153080	1425659_at	0.04065
Sh3bp2	SH3-domain binding protein 2	NM_011893	1448328_at	0.04065
Kcnn2	potassium intermediate/small conductance calcium-activated channel, subfamily N, member 2	NM_080465	1448927_at	0.04075
Rpa2	replication protein A2	NM_011284	1454011_a_at	0.04076
2610301G19Rik	RIKEN cDNA 2610301G19 gene	XM_001001452 /// XM_985344	1426012_a_at	0.04079
Notch2	Notch gene homolog 2 (Drosophila)	NM_010928	1455556_at	0.04095
Scamp4	secretory carrier membrane protein 4	NM_001100606 /// NM_019575	1421842_a_at	0.04096
Pcdh10	protocadherin 10	NM_001098170 /// NM_001098171 /// NM_001098172 /// NM_011043	1421311_at	0.041
Rab3a	RAB3A, member RAS oncogene family	NM_009001	1422589_at	0.041
Lhx6	LIM homeobox protein 6	NM_001083125 /// NM_001083126 /// NM_001083127 /// NM_008500	1425094_a_at	0.04102
Ptprz1	protein tyrosine phosphatase, receptor type Z, polypeptide 1	NM_001081306	1452284_at	0.04135
Slc6a8	solute carrier family 6 (neurotransmitter transporter, creatine), member 8	NM_133987	1448596_at	0.04137
C80425	expressed sequence C80425	---	1446914_at	0.04145
D1Ertd164e	DNA segment, Chr 1, ERATO Doi 164, expressed	---	1448086_at	0.04153
Pcyt1a	phosphate cytidylyltransferase 1, choline, alpha isoform	NM_009981	1450434_s_at	0.04171
Tbc1d13	TBC1 domain family, member 13	NM_146252	1424082_at	0.04182
Tox4	TOX high mobility group box family member 4	NM_023434	1436049_at	0.04188
Ubr5	ubiquitin protein ligase E3 component n-recognin 5	NM_001081359 /// NM_001112721	1452718_at	0.04189
Bub3	budding uninhibited by benzimidazoles 3 homolog (S. cerevisiae)	NM_009774	1459918_at	0.04195
Fbxl3	F-box and leucine-rich repeat protein 3	NM_015822 /// XM_001473206	1454635_at	0.04208
Usp20	ubiquitin specific peptidase 20	NM_028846	1423778_at	0.04209
Obfc2b	oligonucleotide/oligosaccharide-binding fold containing 2B	NM_027257	1451291_at	0.04217
Syp	synaptophysin	NM_009305	1448280_at	0.04231
Elf2	E74-like factor 2	NM_023502	1428045_a_at	0.04236
Hint2	histidine triad nucleotide binding protein 2	NM_026871	1425196_a_at	0.0424
LOC622757	similar to transcription elongation factor B (SIII), polypeptide 2	XR_004927 /// XR_034626	1425765_at	0.0424
Ilk	integrin linked kinase	NM_010562	1449942_a_at	0.04248
Eral1	Era (G-protein)-like 1 (E. coli)	NM_022313	1460548_a_at	0.04252
Ech1	enoyl coenzyme A hydratase 1, peroxisomal	NM_016772	1448491_at	0.04256
Mcl1	myeloid cell leukemia sequence 1	NM_008562	1416880_at	0.04273
Rpl41	ribosomal protein L41	NM_018860	1454639_x_at	0.0429
Clstn2	calsyntenin 2	NM_022319	1422158_at	0.04291
Slc4a4	solute carrier family 4 (anion exchanger), member 4	NM_018760	1426432_a_at	0.04296
Islr	immunoglobulin superfamily containing leucine-rich repeat	NM_012043	1418450_at	0.0432
Pi4k2a	phosphatidylinositol 4-kinase type 2 alpha	NM_145501	1433462_a_at	0.04322
Trpc6	transient receptor potential cation channel, subfamily C, member 6	NM_013838	1449431_at	0.04334
Ptdss2	phosphatidylserine synthase 2	NM_013782	1453164_a_at	0.04335
Smc1a	structural maintenance of chromosomes 1A	NM_019710	1417832_at	0.04406
Sfxn1	sideroflexin 1	NM_027324	1417559_at	0.0441
Yes1	Yamaguchi sarcoma viral (v-yes) oncogene homolog 1	NM_009535	1418470_at	0.0442
Eral1	Era (G-protein)-like 1 (E. coli)	NM_022313	1433753_x_at	0.04431
Rpl7	ribosomal protein L7	NM_011291	1426162_a_at	0.04449
Abhd12	abhydrolase domain containing 12	NM_024465	1453367_a_at	0.04455
Igfbp4	insulin-like growth factor binding protein 4	NM_010517	1421992_a_at	0.04462
Smpd3	sphingomyelin phosphodiesterase 3, neutral	NM_021491	1422779_at	0.04475
1700040I03Rik	RIKEN cDNA 1700040I03 gene	NM_028505	1429122_a_at	0.04489
D11Wsu99e	DNA segment, Chr 11, Wayne State University 99, expressed	NM_138598	1449257_at	0.04494
Ihpk1	inositol hexaphosphate kinase 1	NM_013785	1422968_at	0.045
Sdf4	stromal cell derived factor 4	NM_011341	1448367_at	0.045
Mark1	MAP/microtubule affinity-regulating kinase 1	NM_145515	1425511_at	0.04505
Wdr48	WD repeat domain 48	NM_026236	1452162_at	0.04512
Slc35e1	solute carrier family 35, member E1	NM_177766	1434103_at	0.04525
Gemin8	gem (nuclear organelle) associated protein 8	NM_146238	1451400_at	0.04529
Ccni	cyclin I	NM_017367	1448334_a_at	0.04566
Ube2l3	ubiquitin-conjugating enzyme E2L 3	NM_009456	1417908_s_at	0.04573
Zfp276	zinc finger protein (C2H2 type) 276	NM_020497	1418313_at	0.04573
Pip	prolactin induced protein	NM_008843	1449212_at	0.04573
Rnf32	ring finger protein 32	NM_021470	1432156_a_at	0.04586
Tmco6	transmembrane and coiled-coil domains 6	NM_028036	1451692_at	0.04595
Bbx	bobby sox homolog (Drosophila)	NM_027444	1422741_a_at	0.04596
Slc35a2	solute carrier family 35 (UDP-galactose transporter), member A2	NM_001083937 /// NM_078484	1432533_a_at	0.04597
Galc	galactosylceramidase	NM_008079	1452907_at	0.04602
Carhsp1	calcium regulated heat stable protein 1	NM_025821	1415975_at	0.04603
Prickle4	prickle homolog 4 (Drosophila)	NM_025365 /// XM_001479252	1423087_a_at	0.04612
Bmp7	bone morphogenetic protein 7	NM_007557	1418910_at	0.04617
Vps53	vacuolar protein sorting 53 (yeast)	NM_026664	1436327_a_at	0.04629
Sepp1	selenoprotein P, plasma, 1	NM_001042613 /// NM_001042614 /// NM_009155	1452141_a_at	0.04634
Gtf3c2	general transcription factor IIIC, polypeptide 2, beta	NM_027901	1452781_a_at	0.04642
Emp1	epithelial membrane protein 1	NM_010128	1416529_at	0.04647
Sap30bp	SAP30 binding protein	NM_020483	1418977_at	0.04661
Dkk3	dickkopf homolog 3 (Xenopus laevis)	NM_015814	1417312_at	0.04665
Btg2	B-cell translocation gene 2, anti-proliferative	NM_007570	1416250_at	0.04686
Glt25d1	glycosyltransferase 25 domain containing 1	NM_146211	1433496_at	0.04692
Cnot2	CCR4-NOT transcription complex, subunit 2	NM_001037846 /// NM_001037847 /// NM_001037848 /// NM_028082	1454602_s_at	0.047
Taf9	TAF9 RNA polymerase II, TATA box binding protein (TBP)-associated factor	NM_001015889 /// NM_027139 /// NM_027592	1422778_at	0.04712
Gng5	guanine nucleotide binding protein (G protein), gamma 5 subunit	NM_010318 /// XM_001472269 /// XM_001472947 /// XM_001472976 /// XM_001474885 /// XM_001475494 /// XM_001476327 /// XM_001477173 /// XM_001478277 /// XM_001478367 /// XM_001479911 /// XM_001479988 /// XM_001480840	1425012_at	0.04736
Atp11b	ATPase, class VI, type 11B	NM_029570	1451388_a_at	0.04742
Trim2	tripartite motif protein 2	NM_030706	1417027_at	0.04755
Abcb10	ATP-binding cassette, sub-family B (MDR/TAP), member 10	NM_019552	1416403_at	0.04785
Lenep	lens epithelial protein	NM_020517 /// NM_177041	1424423_at	0.04805
Cramp1l	Crm, cramped-like (Drosophila)	XM_001005194 /// XM_484614 /// XM_904007 /// XM_922413 /// XM_983827 /// XM_986457	1456042_s_at	0.04805
Pctk1	PCTAIRE-motif protein kinase 1	NM_011049	1415956_a_at	0.04808
Zc3h18	zinc finger CCCH-type containing 18	NM_001029993 /// NM_001029994	1418006_at	0.04809
Zcchc9	zinc finger, CCHC domain containing 9	NM_145453	1424557_at	0.04809
Cyp4f15	cytochrome P450, family 4, subfamily f, polypeptide 15	NM_134127	1449316_at	0.04811
Rasgrp1	RAS guanyl releasing protein 1	NM_011246	1450143_at	0.04813
Vps29	vacuolar protein sorting 29 (S. pombe)	NM_019780	1417659_at	0.04829
Acaca	acetyl-Coenzyme A carboxylase alpha	NM_133360 /// XR_005038 /// XR_033425	1427595_at	0.0483
Kpnb1	karyopherin (importin) beta 1	NM_008379	1448526_at	0.04836
Ddb1	damage specific DNA binding protein 1	NM_015735	1415735_at	0.0484
Rrp1b	ribosomal RNA processing 1 homolog B (S. cerevisiae)	NM_028244	1452119_at	0.04857
Wdr5	WD repeat domain 5	NM_080848	1416581_at	0.04863
Pkp2	plakophilin 2	NM_026163	1460511_at	0.04864
Sars	seryl-aminoacyl-tRNA synthetase	NM_011319	1426257_a_at	0.04875
Casp12	caspase 12	NM_009808 /// XM_001471642	1449297_at	0.04882
Nrp2	neuropilin 2	NM_001077403 /// NM_001077404 /// NM_001077405 /// NM_001077406 /// NM_001077407 /// NM_010939	1426528_at	0.04883
D7Ertd183e	DNA segment, Chr 7, ERATO Doi 183, expressed	---	1449755_at	0.04894
Smek2	SMEK homolog 2, suppressor of mek1 (Dictyostelium)	NM_134034 /// XM_001472186 /// XM_001479721	1423197_a_at	0.04917
V1rb3	vomeronasal 1 receptor, B3	NM_053226	1450599_at	0.04935
Asb4	ankyrin repeat and SOCS box-containing protein 4	NM_023048	1433919_at	0.04943
Ccr3	chemokine (C-C motif) receptor 3	NM_009914	1422957_at	0.04955
Adipor2	adiponectin receptor 2	NM_197985	1434329_s_at	0.04957
Rer1	RER1 retention in endoplasmic reticulum 1 homolog (S. cerevisiae)	NM_026395	1460660_x_at	0.04959
Cbx7	chromobox homolog 7	NM_144811	1420039_s_at	0.04965
Zfhx3	zinc finger homeobox 3	NM_007496	1449947_s_at	0.04966
Rab7	RAB7, member RAS oncogene family	NM_009005	1415734_at	0.04968
2810474O19Rik	RIKEN cDNA 2810474O19 gene	NM_026054	1437110_at	0.04977
Cdh20	cadherin 20	NM_011800	1450312_at	0.04979
Blzf1	basic leucine zipper nuclear factor 1	NM_025505	1418974_at	0.0498
Dhrs7b	dehydrogenase/reductase (SDR family) member 7B	NM_145428	1442661_at	0.0498
Stx6	syntaxin 6	NM_021433	1450844_at	0.04983
Mrps2	mitochondrial ribosomal protein S2	NM_080452	1420845_at	0.04998
	Prefrontal Cortex (n=670)
Mtag2	metastasis associated gene 2	XR_035718 /// XR_035719	1420605_at	0.00025
A030007L17Rik	RIKEN cDNA A030007L17 gene	NM_026637	1429090_at	0.0003
Tuba-rs1	tubulin alpha, related sequence 1	---	1427832_at	0.00051
Alg3	asparagine-linked glycosylation 3 homolog (yeast, alpha-1,3-mannosyltransferase)	NM_145939	1460742_at	0.00072
Rel	reticuloendotheliosis oncogene	NM_009044	1420710_at	0.00078
Zeb1	zinc finger E-box binding homeobox 1	NM_011546	1420243_at	0.0009
Dcc	deleted in colorectal carcinoma	NM_007831	1422162_at	0.00096
1700094D03Rik	RIKEN cDNA 1700094D03 gene	XM_892960 /// XM_910384	1429907_at	0.00098
Grik1	glutamate receptor, ionotropic, kainate 1	NM_010348 /// NM_146072	1427676_a_at	0.00099
Impa2	inositol (myo)-1(or 4)-monophosphatase 2	NM_053261	1418665_at	0.0012
Mtpn	myotrophin	NM_008098	1420473_at	0.0012
Ccdc53	coiled-coil domain containing 53	NM_026070	1456458_at	0.00154
Yme1l1	YME1-like 1 (S. cerevisiae)	NM_013771	1450954_at	0.00156
Ifna2	interferon alpha 2	NM_010503	1423028_at	0.00165
Cyp2j5	cytochrome P450, family 2, subfamily j, polypeptide 5	NM_010007	1417531_at	0.00205
Kng1	kininogen 1	NM_001102411 /// NM_001102412 /// NM_023125	1426045_at	0.00213
Cd160	CD160 antigen	NM_018767	1420396_at	0.00223
Hmgn3	high mobility group nucleosomal binding domain 3	NM_026122 /// NM_175074	1431777_a_at	0.00224
Gosr2	golgi SNAP receptor complex member 2	NM_019650	1419371_s_at	0.00226
D8Wsu26e	DNA segment, Chr 8, Wayne State University 26, expressed	---	1447130_at	0.00226
Gtf2h4	general transcription factor II H, polypeptide 4	NM_010364	1448585_at	0.00228
Hnrnpa1	heterogeneous nuclear ribonucleoprotein A1	NM_001039129 /// NM_010447	1436549_a_at	0.00236
Itga6	integrin alpha 6	NM_008397	1422444_at	0.00248
Slc35a5	solute carrier family 35, member A5	NM_028756	1423457_at	0.00251
Sycn	syncollin	NM_026716	1434803_a_at	0.0026
2310075K07Rik	RIKEN cDNA 2310075K07 gene	---	1436198_at	0.00267
Oraov1	oral cancer overexpressed 1	NM_028184	1424319_at	0.00279
Srpk3	serine/arginine-rich protein specific kinase 3	NM_019684	1418798_s_at	0.00301
Pde6g	phosphodiesterase 6G, cGMP-specific, rod, gamma	NM_012065	1425100_a_at	0.00305
Cflar	CASP8 and FADD-like apoptosis regulator	NM_009805 /// NM_207653	1425687_at	0.00316
Pip5kl1	phosphatidylinositol-4-phosphate 5-kinase-like 1	NM_198191	1427900_at	0.00321
Cox8c	cytochrome c oxidase, subunit VIIIc	NM_001039049	1455167_at	0.00327
AA522020	expressed sequence AA522020	---	1449742_at	0.00337
Mtbp	Mdm2, transformed 3T3 cell double minute p53 binding protein	NM_134092	1448638_at	0.00341
Slc26a6	solute carrier family 26, member 6	NM_134420	1416275_at	0.00369
Hfe	hemochromatosis	NM_010424	1450702_at	0.00378
Thoc4	THO complex 4	NM_011568	1417724_at	0.00385
Phka1	phosphorylase kinase alpha 1	NM_008832 /// NM_173021	1422744_at	0.0041
Zfp108	zinc finger protein 108	NM_018791	1421454_at	0.00413
Mrpl51	mitochondrial ribosomal protein L51	NM_025595	1416877_a_at	0.00418
2700099C18Rik	RIKEN cDNA 2700099C18 gene	XR_005146 /// XR_034894	1427141_at	0.00435
---	Transcribed locus, moderately similar to XP_001103128.1 similar to 40S ribosomal protein S4, X isoform [Macaca mulatta]	---	1420304_x_at	0.00442
---	---	---	1427798_x_at	0.00442
Rnf14	ring finger protein 14	NM_020012	1422429_at	0.00443
Thoc6	THO complex 6 homolog (Drosophila)	NM_001008425	1434827_at	0.00455
---	Mus musculus, clone IMAGE:3603191, mRNA	---	1427818_at	0.00464
3200002M19Rik	RIKEN cDNA 3200002M19 gene	NM_027532	1424327_at	0.0047
Ctnnb1	catenin (cadherin associated protein), beta 1	NM_007614	1450008_a_at	0.00478
Timm22	translocase of inner mitochondrial membrane 22 homolog (yeast)	NM_019818	1448518_at	0.00501
Kcnk13	potassium channel, subfamily K, member 13	NM_146037	1424125_at	0.00514
Gata6	GATA binding protein 6	NM_010258	1425463_at	0.00537
Elavl2	ELAV (embryonic lethal, abnormal vision, Drosophila)-like 2 (Hu antigen B)	NM_010486 /// NM_207685 /// NM_207686	1433052_at	0.00548
LOC641050	hypothetical protein LOC641050	XM_918370	1452565_x_at	0.00565
Gltscr2	glioma tumor suppressor candidate region gene 2	NM_133831	1452409_at	0.00571
Gab2	growth factor receptor bound protein 2-associated protein 2	NM_010248	1420785_at	0.00587
Alox12	arachidonate 12-lipoxygenase	NM_007440	1422699_at	0.00602
Mst1r	macrophage stimulating 1 receptor (c-met-related tyrosine kinase)	NM_009074	1420461_at	0.00605
Aadac	arylacetamide deacetylase (esterase)	NM_023383	1448813_at	0.00605
Cd80	CD80 antigen	NM_009855	1432826_a_at	0.00617
Gpr132	G protein-coupled receptor 132	NM_019925	1421755_at	0.00621
Xpo1	exportin 1, CRM1 homolog (yeast)	NM_001035226 /// NM_134014	1448070_at	0.00621
H13	histocompatibility 13	NM_010376	1417287_at	0.00626
Rpe	ribulose-5-phosphate-3-epimerase	NM_025683	1448444_at	0.00627
Lsm14b	LSM14 homolog B (SCD6, S. cerevisiae)	NM_177727	1455155_at	0.00649
Slc7a4	solute carrier family 7 (cationic amino acid transporter, y+ system), member 4	NM_144852	1436776_x_at	0.0065
Fancc	Fanconi anemia, complementation group C	NM_001042673 /// NM_007985	1450861_at	0.00659
Rab27b	RAB27b, member RAS oncogene family	NM_001082553 /// NM_030554	1417215_at	0.0066
Fabp9	fatty acid binding protein 9, testis	NM_011598	1417076_at	0.00676
Txndc5	thioredoxin domain containing 5	NM_145367	1451091_at	0.00686
Fkbp3	FK506 binding protein 3	NM_013902	1416859_at	0.00687
Serpinb2	serine (or cysteine) peptidase inhibitor, clade B, member 2	NM_011111	1419082_at	0.0069
Eif3h	eukaryotic translation initiation factor 3, subunit H	NM_080635	1434324_x_at	0.00692
Ercc8	excision repaiross-complementing rodent repair deficiency, complementation group 8	NM_028042	1454176_at	0.00728
---	---	---	1421749_at	0.00741
BC006965	cDNA sequence BC006965	XM_001476709 /// XM_001477930	1425121_a_at	0.00741
Top2a	topoisomerase (DNA) II alpha	NM_011623	1454694_a_at	0.00748
Tlk2	tousled-like kinase 2 (Arabidopsis)	NM_011903	1429999_at	0.0075
Notch2	Notch gene homolog 2 (Drosophila)	NM_010928	1451889_at	0.00762
Pik3ca	phosphatidylinositol 3-kinase, catalytic, alpha polypeptide	NM_008839	1423144_at	0.00763
Col18a1	collagen, type XVIII, alpha 1	NM_001109991 /// NM_009929	1418237_s_at	0.00765
Cldn1	claudin 1	NM_016674	1438850_at	0.00772
Atp2c1	ATPase, Ca++-sequestering	NM_175025	1434386_at	0.00779
2210411K19Rik	RIKEN cDNA 2210411K19 gene	---	1433530_at	0.00782
Ciz1	CDKN1A interacting zinc finger protein 1	NM_028412	1448779_at	0.00786
Olfm3	olfactomedin 3	NM_153157 /// NM_153458	1426512_at	0.0079
Lcn4	lipocalin 4	NM_010695	1422304_at	0.008
Sh2d1b1	SH2 domain protein 1B1	NM_012009	1423024_at	0.00801
Cisd1	CDGSH iron sulfur domain 1	NM_134007	1416849_at	0.00811
1600029D21Rik	RIKEN cDNA 1600029D21 gene	NM_029639	1423933_a_at	0.00826
Eefsec	eukaryotic elongation factor, selenocysteine-tRNA-specific	NM_023060	1416964_at	0.00845
Cxcl11	chemokine (C-X-C motif) ligand 11	NM_019494	1419697_at	0.00851
Rasgrp2	RAS, guanyl releasing protein 2	NM_011242	1438932_at	0.00855
V1rd6	vomeronasal 1 receptor, D6	NM_030738	1421716_at	0.00857
Flvcr2	feline leukemia virus subgroup C cellular receptor family, member 2	NM_145447	1424123_at	0.00868
Eif4g2	eukaryotic translation initiation factor 4, gamma 2	NM_001040131 /// NM_013507	1428363_at	0.00874
Fbxw9	F-box and WD-40 domain protein 9	NM_026791	1425857_at	0.00891
D10Wsu159e	DNA segment, Chr 10, Wayne State University 159, expressed	---	1446971_at	0.00895
Eif5b	eukaryotic translation initiation factor 5B	NM_198303	1435592_at	0.00917
Chst14	carbohydrate (N-acetylgalactosamine 4-0) sulfotransferase 14	NM_028117	1426866_at	0.0092
Kcnip1	Kv channel-interacting protein 1	NM_027398	1416785_at	0.00924
Tpr	translocated promoter region	NM_133780	1426949_s_at	0.00945
Mipol1	mirror-image polydactyly gene 1 homolog (human)	XM_354672 /// XM_915810	1448059_at	0.00949
Wdr1	WD repeat domain 1	NM_011715	1450851_at	0.00949
---	MRNA similar to RIKEN cDNA C330014O21 gene (cDNA clone MGC:27967 IMAGE:3594973)	---	1425421_at	0.0095
1700094J05Rik	RIKEN cDNA 1700094J05 gene	---	1460266_at	0.00951
Tnfsf8	tumor necrosis factor (ligand) superfamily, member 8	NM_009403	1450272_at	0.00955
Gimap1	GTPase, IMAP family member 1	NM_008376 /// NM_175860	1449988_at	0.0096
Fblim1	filamin binding LIM protein 1	NM_133754	1418569_at	0.00971
Uba5	ubiquitin-like modifier activating enzyme 5	NM_025692	1451973_at	0.00972
C1qbp	complement component 1, q subcomponent binding protein	NM_007573	1448274_at	0.00976
Sp110	Sp110 nuclear body protein	NM_175397	1429562_at	0.00977
Lyst	lysosomal trafficking regulator	NM_010748	1425973_at	0.0098
Sin3a	transcriptional regulator, SIN3A (yeast)	NM_001110350 /// NM_001110351 /// NM_011378	1449343_s_at	0.00994
9430015G10Rik	RIKEN cDNA 9430015G10 gene	NM_145557	1424555_at	0.01012
Map4k1	mitogen activated protein kinase kinase kinase kinase 1	NM_008279	1439323_a_at	0.01024
Sspo	SCO-spondin	NM_173428	1457887_at	0.01031
Fblim1	filamin binding LIM protein 1	NM_133754	1449141_at	0.01055
L1cam	L1 cell adhesion molecule	NM_008478	1421958_at	0.01062
Cep27	centrosomal protein 27	NM_025475	1439032_at	0.01063
Zfp133	zinc finger protein 133	---	1427796_at	0.01067
Gas5	growth arrest specific 5	NR_002840	1436222_at	0.01072
Mastl	microtubule associated serine/threonine kinase-like	NM_025979	1423525_at	0.01073
Cd209e	CD209e antigen	NM_130905	1420582_at	0.0108
Tshr	thyroid stimulating hormone receptor	NM_011648	1428001_at	0.01094
Zfp329	zinc finger protein 329	NM_026046	1431830_at	0.01094
Hapln2	hyaluronan and proteoglycan link protein 2	NM_022031	1420963_at	0.01095
Acsm2	acyl-CoA synthetase medium-chain family member 2	NM_146197	1427215_at	0.011
Bche	butyrylcholinesterase	NM_009738	1421218_at	0.01102
Adra1a	adrenergic receptor, alpha 1a	NM_013461	1421659_at	0.01115
Cyp11b2	cytochrome P450, family 11, subfamily b, polypeptide 2	NM_009991	1450574_at	0.0112
Jarid1d	jumonji, AT rich interactive domain 1D (Rbp2 like)	NM_011419	1452563_a_at	0.01121
Serpina3a	serine (or cysteine) peptidase inhibitor, clade A, member 3A	XM_282560 /// XM_910062	1421556_at	0.01125
Suclg2	succinate-Coenzyme A ligase, GDP-forming, beta subunit	NM_011507	1427441_a_at	0.01143
Igk-V21	immunoglobulin kappa chain variable 28 (V28)	XM_001476664 /// XM_001476679 /// XM_001476703 /// XM_357640 /// XM_993562	1427576_at	0.01147
2610201A13Rik	RIKEN cDNA 2610201A13 gene	---	1439516_at	0.01157
Syp	Synaptophysin	NM_009305	1456249_x_at	0.01167
Map4k4	mitogen-activated protein kinase kinase kinase kinase 4	NM_008696	1448050_s_at	0.0117
Tmem38b	Transmembrane protein 38B	NM_028053	1419949_at	0.01172
Ly6g6d	lymphocyte antigen 6 complex, locus G6D	NM_033478	1450774_at	0.01172
Nek2	NIMA (never in mitosis gene a)-related expressed kinase 2	NM_010892	1417299_at	0.01174
Kcne1	potassium voltage-gated channel, Isk-related subfamily, member 1	NM_008424	1420672_at	0.01183
Usp27x	ubiquitin specific peptidase 27, X chromosome	NM_019461	1427606_at	0.01197
Hnrnpa1	heterogeneous nuclear ribonucleoprotein A1	NM_001039129 /// NM_010447	1455305_x_at	0.01199
0610012G03Rik	RIKEN cDNA 0610012G03 gene	XM_914568 /// XR_035420	1448540_a_at	0.01216
Acp6	acid phosphatase 6, lysophosphatidic	NM_019800	1448445_at	0.01217
Dnase1l2	deoxyribonuclease 1-like 2	NM_025718	1450936_a_at	0.01223
Abp1	amiloride binding protein 1 (amine oxidase, copper-containing)	NM_029638	1424600_at	0.01224
Psmb1	proteasome (prosome, macropain) subunit, beta type 1	NM_011185	1420052_x_at	0.01227
Zfp821	zinc finger protein 821	NM_029468	1426889_at	0.01252
Htr3b	5-hydroxytryptamine (serotonin) receptor 3B	NM_020274	1421652_at	0.01253
Lancl2	LanC (bacterial lantibiotic synthetase component C)-like 2	NM_133737 /// XM_001474279	1450028_a_at	0.01278
Clca1	chloride channel calcium activated 1	NM_009899 /// NM_030601	1460259_s_at	0.01299
Rgs1	regulator of G-protein signaling 1	NM_015811	1417601_at	0.01311
Snrpb2	U2 small nuclear ribonucleoprotein B	NM_021335	1452131_at	0.01323
0610008F07Rik	RIKEN cDNA 0610008F07 gene	NM_197983	1425246_at	0.01327
Oas2	2'-5' oligoadenylate synthetase 2	NM_145227	1425065_at	0.01329
A230046K03Rik	RIKEN cDNA A230046K03 gene	NM_001033375	1439450_x_at	0.01329
Nr5a2	Nuclear receptor subfamily 5, group A, member 2	NM_030676	1449707_at	0.01332
Ube2z	ubiquitin-conjugating enzyme E2Z (putative)	NM_172300	1423949_at	0.01348
Ldlr	low density lipoprotein receptor	NM_010700	1450383_at	0.01352
Ankrd32	ankyrin repeat domain 32	NM_134071	1423577_at	0.0136
Phkg1	phosphorylase kinase gamma 1	NM_011079	1425164_a_at	0.01369
Igfbpl1	insulin-like growth factor binding protein-like 1	NM_018741	1450960_at	0.0138
Mrpl41	mitochondrial ribosomal protein L41	NM_001031808	1428588_a_at	0.01397
Shfm1	split hand/foot malformation (ectrodactyly) type 1	NM_009169	1418575_at	0.01414
Ttc8	tetratricopeptide repeat domain 8	NM_029553 /// NM_198311	1424410_at	0.01427
Set	SET translocation, similar to protein phosphatase 2A inhibitor-2 I-2PP2A	NM_001008551 /// NM_023871 /// XM_001472004 /// XM_001472036	1421819_a_at	0.0143
Deb1	differentially expressed in B16F10 1	NM_026794	1427955_a_at	0.01439
Pecr	peroxisomal trans-2-enoyl-CoA reductase	NM_023523	1439167_at	0.01441
Mep1a	meprin 1 alpha	NM_008585	1450719_at	0.01445
Angptl2	angiopoietin-like 2	NM_011923	1431848_at	0.01446
Myh4	myosin, heavy polypeptide 4, skeletal muscle	NM_010855	1427026_at	0.01449
Def8	differentially expressed in FDCP 8	NM_054046	1415853_at	0.01452
3322402L07Rik	RIKEN cDNA 3322402L07 gene	NM_023727	1427204_at	0.01452
Sass6	spindle assembly 6 homolog (C. elegans)	NM_028349	1448016_at	0.01452
Parp14	poly (ADP-ribose) polymerase family, member 14	NM_001039530	1451564_at	0.01461
Ndufa12	NADH dehydrogenase (ubiquinone) 1 alpha subcomplex, 12	NM_025551	1418814_s_at	0.01463
Cdh4	cadherin 4	NM_009867	1449637_at	0.0149
Ermap	erythroblast membrane-associated protein	NM_013848	1418909_at	0.01516
B4galt1	UDP-Gal:betaGlcNAc beta 1,4- galactosyltransferase, polypeptide 1	NM_022305	1418014_a_at	0.01517
Dkk2	dickkopf homolog 2 (Xenopus laevis)	NM_020265	1420512_at	0.01522
Etv1	ets variant gene 1	NM_007960	1450684_at	0.01529
Lats2	large tumor suppressor 2	NM_015771	1425420_s_at	0.01541
Cxcl15	chemokine (C-X-C motif) ligand 15	NM_011339	1421404_at	0.01553
Itgb1	integrin beta 1 (fibronectin receptor beta)	NM_010578	1426918_at	0.01556
Sprr2k	small proline-rich protein 2K	NM_011477	1422425_at	0.01574
Rbm16	RNA binding motif protein 16	XM_619423 /// XM_918778	1455310_at	0.01578
Slc35b3	solute carrier family 35, member B3	NM_134060	1448937_at	0.0158
Nkx2-3	NK2 transcription factor related, locus 3 (Drosophila)	NM_008699	1427741_x_at	0.01585
Cd74	CD74 antigen (invariant polypeptide of major histocompatibility complex, class II antigen-associated)	NM_001042605 /// NM_010545	1425519_a_at	0.01588
BC027231	cDNA sequence BC027231	NM_145972	1451439_at	0.01588
Muc3	mucin 3, intestinal	XM_001478962 /// XM_355711	1427374_at	0.01591
Pitx1	paired-like homeodomain transcription factor 1	NM_011097	1419514_at	0.01599
Cst6	cystatin E/M	NM_028623	1427910_at	0.01609
Hhex	hematopoietically expressed homeobox	NM_008245	1423319_at	0.01629
Mdh2	malate dehydrogenase 2, NAD (mitochondrial)	NM_008617	1416478_a_at	0.01652
Kcns2	K+ voltage-gated channel, subfamily S, 2	NM_181317	1421342_at	0.01658
Igf2bp2	insulin-like growth factor 2 mRNA binding protein 2	NM_183029	1437103_at	0.01661
Prdm5	PR domain containing 5	NM_027547	1432057_a_at	0.0167
Pgcp	plasma glutamate carboxypeptidase	NM_018755 /// NM_176073	1448338_at	0.01672
Abcf2	ATP-binding cassette, sub-family F (GCN20), member 2	NM_013853	1423863_at	0.01678
Magi3	membrane associated guanylate kinase, WW and PDZ domain containing 3	NM_133853	1421035_a_at	0.01685
Eny2	enhancer of yellow 2 homolog (Drosophila)	NM_175009	1429412_at	0.0169
Ms4a1	membrane-spanning 4-domains, subfamily A, member 1	NM_007641	1450912_at	0.01696
Rims2	regulating synaptic membrane exocytosis 2	NM_053271	1422809_at	0.01702
Tyw1	tRNA-yW synthesizing protein 1 homolog (S. cerevisiae)	NM_001015876 /// NM_178897	1426781_at	0.01729
Fzd9	frizzled homolog 9 (Drosophila)	XM_284144 /// XM_916560	1427529_at	0.01729
Irf3	interferon regulatory factor 3	NM_016849	1438721_a_at	0.01729
Ilf2	interleukin enhancer binding factor 2	NM_026374	1417948_s_at	0.01731
Arc	activity regulated cytoskeletal-associated protein	NM_018790	1418687_at	0.01736
Ndc80	NDC80 homolog, kinetochore complex component (S. cerevisiae)	NM_023294	1417445_at	0.01748
LOC100044854	similar to chromatin modifying protein 4C	XM_001473048	1449887_at	0.01755
V1ra1	vomeronasal 1 receptor, A1	NM_011683	1450558_at	0.01755
Ndufa4	NADH dehydrogenase (ubiquinone) 1 alpha subcomplex, 4	NM_010886	1424085_at	0.01772
Wdr61	WD repeat domain 61	NM_001025375 /// NM_001025376 /// NM_023191	1448102_a_at	0.01772
3110057O12Rik	RIKEN cDNA 3110057O12 gene	NM_026622	1455475_at	0.01782
Ywhaz	tyrosine 3-monooxygenase/tryptophan 5-monooxygenase activation protein, zeta polypeptide	NM_011740	1416103_at	0.01785
Ccr9	chemokine (C-C motif) receptor 9	NM_009913	1421919_a_at	0.01785
Rnf41	ring finger protein 41	NM_026259	1432003_a_at	0.01787
Itgae	integrin, alpha E, epithelial-associated	NM_008399 /// NM_172944	1449216_at	0.01791
Thap11	THAP domain containing 11	NM_021513	1416428_at	0.01795
Ran	RAN, member RAS oncogene family	NM_009391	1460551_at	0.01806
Kdelc1	KDEL (Lys-Asp-Glu-Leu) containing 1	NM_023645	1450422_a_at	0.01812
Slc35e4	solute carrier family 35, member E4	NM_153142	1436693_x_at	0.01813
Recql	RecQ protein-like	NM_023042	1425798_a_at	0.01821
Defb9	defensin beta 9	NM_139219	1427612_at	0.01828
2013-09-12	septin 11	NM_001009818	1460626_at	0.01845
Pde10a	phosphodiesterase 10A	NM_011866	1432490_a_at	0.01869
Hpn	hepsin	NM_001110252 /// NM_008281	1420712_a_at	0.01882
Sdc2	syndecan 2	NM_008304	1448545_at	0.01908
Iigp1	interferon inducible GTPase 1	NM_021792	1419042_at	0.0191
Sccpdh	saccharopine dehydrogenase (putative)	NM_178653 /// XM_001473278	1426510_at	0.01914
Spink4	serine peptidase inhibitor, Kazal type 4	NM_011463	1427119_at	0.01924
Cyp19a1	cytochrome P450, family 19, subfamily a, polypeptide 1	NM_007810	1449920_at	0.01932
Speer4f	spermatogenesis associated glutamate (E)-rich protein 4f	NM_027609	1420791_x_at	0.01945
Ccl4	chemokine (C-C motif) ligand 4	NM_013652	1421578_at	0.0195
Sub1	SUB1 homolog (S. cerevisiae)	NM_011294	1422693_a_at	0.01953
Arf3	ADP-ribosylation factor 3	NM_007478	1456007_at	0.01963
Slc20a2	solute carrier family 20, member 2	NM_011394	1451768_a_at	0.01977
Ier3ip1	immediate early response 3 interacting protein 1	NM_025409	1448702_at	0.01992
Ppara	peroxisome proliferator activated receptor alpha	NM_011144	1449051_at	0.02015
Gtf2ird2	GTF2I repeat domain containing 2	NM_053266	1418343_at	0.02017
Pard6g	par-6 partitioning defective 6 homolog gamma (C. elegans)	NM_053117	1450025_at	0.02019
Xmr	Xlr-related, meiosis regulated Xmr	NM_001040669 /// NM_001099325 /// NM_001099919 /// NM_001100444 /// NM_001100445 /// NM_001100446 /// NM_001102678 /// NM_001109970 /// XM_001472071 /// XM_001472304 /// XM_001472332 /// XM_001472427 /// XM_001472448 /// XM_001472499 /// XM_001472834 /// XM_001472858 /// XM_001472953 /// XM_001472983 /// XM_001473259 /// XM_001473275 /// XM_001473331 /// XM_001473346 /// XM_001477305 /// XM_00147…	1422617_at	0.0202
Cacna1a	Calcium channel, voltage-dependent, P/Q type, alpha 1A subunit	NM_007578	1459996_at	0.0203
5830443L24Rik	RIKEN cDNA 5830443L24 gene	NM_029509	1418776_at	0.02042
Arhgap24	Rho GTPase activating protein 24	NM_029270 /// NM_146161	1424842_a_at	0.02044
Nek7	NIMA (never in mitosis gene a)-related expressed kinase 7	NM_021605	1416817_at	0.02056
Rpap3	RNA polymerase II associated protein 3	NM_028003	1448555_at	0.02064
Fkbp4	FK506 binding protein 4	NM_010219 /// XM_001481106	1416363_at	0.02067
---	---	---	1420063_at	0.02067
Npy2r	neuropeptide Y receptor Y2	NM_008731	1417489_at	0.02069
2310036O22Rik	RIKEN cDNA 2310036O22 gene	NM_026760	1428201_at	0.0208
Ocel1	occludin/ELL domain containing 1	NM_029865	1425191_at	0.02085
Cxcr6	chemokine (C-X-C motif) receptor 6	NM_030712	1422812_at	0.02092
Agxt	alanine-glyoxylate aminotransferase	NM_016702	1418833_at	0.02093
C230052I12Rik	RIKEN cDNA C230052I12 gene	NM_178643	1454779_s_at	0.02106
Brp44	brain protein 44	NM_027430	1423833_a_at	0.02121
Slc37a2	solute carrier family 37 (glycerol-3-phosphate transporter), member 2	NM_020258	1452492_a_at	0.02125
Spon2	spondin 2, extracellular matrix protein	NM_133903	1417860_a_at	0.02128
Zscan21	zinc finger and SCAN domain containing 21	NM_001044703 /// NM_001044704 /// NM_001044705 /// NM_011757	1416370_at	0.02136
Bat1a	HLA-B-associated transcript 1A	NM_019693	1437367_at	0.02137
H2afz	H2A histone family, member Z	NM_016750	1416415_a_at	0.02139
Map3k11	mitogen activated protein kinase kinase kinase 11	NM_022012	1450669_at	0.02149
Surf4	surfeit gene 4	NM_011512	1436797_a_at	0.0215
Dnajc19	DnaJ (Hsp40) homolog, subfamily C, member 19	NM_001026211 /// NM_026332	1425372_at	0.02162
Prkce	protein kinase C, epsilon	NM_011104	1452878_at	0.02163
Krtap13-1	keratin associated protein 13-1	NM_183189	1428007_at	0.02177
Col20a1	collagen, type XX, alpha 1	XM_001473208 /// XM_914804	1425235_s_at	0.02182
Clic4	chloride intracellular channel 4 (mitochondrial)	NM_013885	1423392_at	0.02186
Tbx18	T-box18	NM_023814	1449871_at	0.02205
Mta2	metastasis-associated gene family, member 2	NM_011842	1423165_a_at	0.02206
BC061039	CDNA sequence BC061039	NM_026624	1456031_at	0.02221
Eltd1	EGF, latrophilin seven transmembrane domain containing 1	NM_133222	1418059_at	0.02226
Tug1	taurine upregulated gene 1	NR_002321 /// NR_002322	1415708_at	0.02242
Myef2	myelin basic protein expression factor 2, repressor	NM_010852	1425350_a_at	0.02244
Slc25a4	solute carrier family 25 (mitochondrial carrier, adenine nucleotide translocator), member 4	NM_007450	1424563_at	0.02245
Ift57	intraflagellar transport 57 homolog (Chlamydomonas)	NM_028680	1418929_at	0.02256
Krt6a	keratin 6A	NM_008476	1422783_a_at	0.02263
8430410A17Rik	RIKEN cDNA 8430410A17 gene	NM_173737	1423786_at	0.02263
Map3k14	mitogen-activated protein kinase kinase kinase 14	NM_016896	1434364_at	0.02267
Klk1b27	kallikrein 1-related peptidase b27	NM_020268	1421587_at	0.02276
8430406I07Rik	RIKEN cDNA 8430406I07 gene	NM_028984	1429620_at	0.02285
Ehd2	EH-domain containing 2	NM_153068	1424157_at	0.02287
Mare	alpha globin regulatory element containing gene	NM_181569	1433548_at	0.02303
Mrps5	mitochondrial ribosomal protein S5	NM_029963	1453954_a_at	0.02303
Crisp2	cysteine-rich secretory protein 2	NM_009420	1416717_at	0.02313
Cbx2	chromobox homolog 2 (Drosophila Pc class)	NM_007623	1434116_at	0.02313
D10Ertd641e	DNA segment, Chr 10, ERATO Doi 641, expressed	NM_025514	1449339_at	0.02316
P2ry14	purinergic receptor P2Y, G-protein coupled, 14	NM_001008497 /// NM_133200	1424733_at	0.02318
2510048L02Rik	RIKEN cDNA 2510048L02 gene	NM_025977	1420430_a_at	0.02334
Lalba	lactalbumin, alpha	NM_010679	1418363_at	0.02344
Kmo	kynurenine 3-monooxygenase (kynurenine 3-hydroxylase)	NM_133809	1418998_at	0.02349
Sema3b	sema domain, immunoglobulin domain (Ig), short basic domain, secreted, (semaphorin) 3B	NM_001042779 /// NM_009153	1416644_a_at	0.02366
Ubtf	upstream binding transcription factor, RNA polymerase I	NM_001044383 /// NM_011551	1453097_a_at	0.02381
2210417D09Rik	RIKEN cDNA 2210417D09 gene	NM_025620	1420328_at	0.02383
Pitpnc1	phosphatidylinositol transfer protein, cytoplasmic 1	NM_145823	1452939_a_at	0.02398
Cklf	chemokine-like factor	NM_001037841 /// NM_029295	1425769_x_at	0.02404
Trp73	transformation related protein 73	NM_011642	1427697_a_at	0.02409
Pitpna	phosphatidylinositol transfer protein, alpha	NM_008850	1423282_at	0.02413
Crx	cone-rod homeobox containing gene	NM_001113330 /// NM_007770	1449185_at	0.02441
Tmem85	transmembrane protein 85	NM_026519	1438369_x_at	0.02445
Uqcrq	ubiquinol-cytochrome c reductase, complex III subunit VII	NM_025352	1452613_at	0.02467
Usp13	Ubiquitin specific peptidase 13 (isopeptidase T-3)	NM_001013024	1452442_at	0.02474
Scmh1	sex comb on midleg homolog 1	NM_013883	1426241_a_at	0.02476
---	---	---	1449793_at	0.02478
Slc12a1	solute carrier family 12, member 1	NM_001079690 /// NM_183354	1424260_at	0.02492
Gba2	glucosidase beta 2	NM_172692	1434271_at	0.02496
Lin37	lin-37 homolog (C. elegans)	NM_029377	1426577_a_at	0.02506
Krtap16-7	keratin associated protein 16-7	NM_028621 /// NM_130875	1421691_at	0.02512
Sh3d19	SH3 domain protein D19	NM_001082414	1418460_at	0.02519
Rock1	Rho-associated coiled-coil containing protein kinase 1	NM_009071	1450994_at	0.02519
Emilin3	elastin microfibril interfacer 3	NM_182840	1436965_at	0.02523
C230094A16Rik	RIKEN cDNA C230094A16 gene	NM_146016	1425825_at	0.02527
Folr2	folate receptor 2 (fetal)	NM_008035	1451648_a_at	0.02538
Add1	adducin 1 (alpha)	NM_001024458 /// NM_001102444 /// NM_013457	1450054_at	0.02539
Gpt2	glutamic pyruvate transaminase (alanine aminotransferase) 2	NM_173866	1434542_at	0.02541
Tnfsf14	tumor necrosis factor (ligand) superfamily, member 14	NM_019418	1450298_at	0.02541
Cnot4	CCR4-NOT transcription complex, subunit 4	NM_016877	1437586_at	0.02542
Emilin1	elastin microfibril interfacer 1	NM_133918	1431834_a_at	0.02544
Pramel6	preferentially expressed antigen in melanoma like 6	NM_178249	1456270_s_at	0.02545
Padi3	peptidyl arginine deiminase, type III	NM_011060	1419767_at	0.02546
Acot11	acyl-CoA thioesterase 11	NM_025590	1425667_at	0.02547
Exoc4	exocyst complex component 4	NM_009148	1453977_at	0.02547
BC003885	cDNA sequence BC003885	NM_198609	1424377_at	0.02549
Plekhh1	pleckstrin homology domain containing, family H (with MyTH4 domain) member 1	XM_126961 /// XM_904513	1452517_at	0.0255
Bace1	beta-site APP cleaving enzyme 1	NM_011792	1450384_at	0.02552
4930420K17Rik	RIKEN cDNA 4930420K17 gene	NM_001081029	1436337_at	0.02566
Tubb2c	tubulin, beta 2c	NM_146116 /// XM_001473123 /// XM_001479032 /// XR_032016 /// XR_032129	1456470_x_at	0.02575
Ces3	carboxylesterase 3	NM_053200	1449081_at	0.02577
Il10ra	Interleukin 10 receptor, alpha	NM_008348	1456173_at	0.02583
Rod1	ROD1 regulator of differentiation 1 (S. pombe)	NM_144904 /// NM_178164	1455819_at	0.02585
Mycbp	c-myc binding protein	NM_019660	1427938_at	0.02586
Mepe	matrix extracellular phosphoglycoprotein with ASARM motif (bone)	NM_053172	1421650_at	0.02593
Mrps21	mitochondrial ribosomal protein S21	NM_078479	1422451_at	0.02595
AU040320	expressed sequence AU040320	NM_001035525 /// NM_001035526 /// NM_133886	1426699_at	0.02602
Sspn	sarcospan	NM_010656	1417645_at	0.02613
Wdr8	WD repeat domain 8	NM_021499	1423923_a_at	0.02654
Gtf2i	general transcription factor II I	NM_001080746 /// NM_001080747 /// NM_001080748 /// NM_001080749 /// NM_010365	1431676_x_at	0.02655
Hmx3	H6 homeo box 3	NM_008257	1422150_at	0.0266
Tpmt	thiopurine methyltransferase	NM_016785	1419121_at	0.02667
Mus81	MUS81 endonuclease homolog (yeast)	NM_027877	1450432_s_at	0.02668
Zfp212	Zinc finger protein 212	NM_145576	1451292_at	0.02703
Fndc7	fibronectin type III domain containing 7	NM_177091	1448055_at	0.02705
C9	complement component 9	NM_013485	1422815_at	0.02709
Col5a3	collagen, type V, alpha 3	NM_016919	1425984_at	0.02712
Ptbp1	polypyrimidine tract binding protein 1	NM_001077363 /// NM_008956	1450443_at	0.02745
Il9r	interleukin 9 receptor	NM_008374	1421570_at	0.02752
2310016E02Rik	RIKEN cDNA 2310016E02 gene	NM_024460	1432322_at	0.02758
Triobp	TRIO and F-actin binding protein	NM_001024716 /// NM_001039155 /// NM_001039156 /// NM_138579	1427447_a_at	0.02768
Irf2	interferon regulatory factor 2	NM_008391	1418265_s_at	0.02776
Pmvk	phosphomevalonate kinase	NM_026784	1427893_a_at	0.02777
---	---	---	1422361_at	0.02787
Cpne2	copine II	NM_153507	1424831_at	0.02787
Heyl	hairy/enhancer-of-split related with YRPW motif-like	NM_013905	1419303_at	0.0279
Amfr	autocrine motility factor receptor	NM_011787 /// XM_001475898	1450102_a_at	0.02792
St8sia1	ST8 alpha-N-acetyl-neuraminide alpha-2,8-sialyltransferase 1	NM_011374	1419695_at	0.028
Cd93	CD93 antigen	NM_010740	1449521_at	0.02803
Fxyd2	FXYD domain-containing ion transport regulator 2	NM_007503 /// NM_052823	1419379_x_at	0.02812
Soat1	sterol O-acyltransferase 1	NM_009230	1417696_at	0.02815
Ddi2	DNA-damage inducible protein 2	NM_001017966 /// NM_023544	1422560_at	0.0282
Ahnak	AHNAK nucleoprotein (desmoyokin)	NM_001039959 /// NM_009643	1428058_at	0.02824
Slc25a2	solute carrier family 25 (mitochondrial carrier, ornithine transporter) member 2	XM_111757 /// XM_909128	1425013_at	0.02831
Rbm25	RNA binding motif protein 25	NM_025930 /// NM_027349	1428907_at	0.02837
Ptpn2	protein tyrosine phosphatase, non-receptor type 2	NM_008977	1438562_a_at	0.02851
Exoc8	exocyst complex component 8	NM_198103	1436048_at	0.02866
Hsd17b10	hydroxysteroid (17-beta) dehydrogenase 10	NM_016763	1438391_x_at	0.02878
Mfsd1	major facilitator superfamily domain containing 1	NM_025813	1451247_at	0.02881
Myst2	MYST histone acetyltransferase 2	NM_177619	1433433_at	0.02916
2310014L17Rik	RIKEN cDNA 2310014L17 gene	NM_029809	1435572_at	0.02917
Bxdc5	brix domain containing 5	NM_027332 /// NM_027371	1428020_at	0.02921
Gnb1	guanine nucleotide binding protein (G protein), beta 1	NM_008142	1425908_at	0.02923
---	13 days embryo stomach cDNA, RIKEN full-length enriched library, clone:D530004I04, full insert sequence	---	1435870_at	0.02939
Ncf1	neutrophil cytosolic factor 1	NM_010876	1425609_at	0.02941
---	---	---	1449690_x_at	0.02947
Lrp2	low density lipoprotein receptor-related protein 2	NM_001081088	1427133_s_at	0.02949
Ash2l	ash2 (absent, small, or homeotic)-like (Drosophila)	NM_001080793 /// NM_011791	1420616_at	0.02954
Prim1	DNA primase, p49 subunit	NM_008921	1449061_a_at	0.02963
Tmem135	transmembrane protein 135	NM_028343	1452074_at	0.02969
Msc	musculin	NM_010827	1418417_at	0.02982
Hist1h1c	Histone cluster 1, H1c	NM_015786	1438204_at	0.02982
Tpi1	triosephosphate isomerase 1	NM_009415	1435659_a_at	0.02988
4930570C03Rik	RIKEN cDNA 4930570C03 gene	NM_026353	1450410_a_at	0.02988
Elavl2	ELAV (embryonic lethal, abnormal vision, Drosophila)-like 2 (Hu antigen B)	NM_010486 /// NM_207685 /// NM_207686	1421883_at	0.03002
Ndufs8	NADH dehydrogenase (ubiquinone) Fe-S protein 8	NM_144870	1434212_at	0.03002
Slc25a26	solute carrier family 25 (mitochondrial carrier, phosphate carrier), member 26	NM_026255	1453886_a_at	0.03004
Farp1	FERM, RhoGEF (Arhgef) and pleckstrin domain protein 1 (chondrocyte-derived)	NM_134082 /// XM_001473941	1452280_at	0.03019
Ptbp2	polypyrimidine tract binding protein 2	NM_019550	1423471_at	0.03021
D17H6S56E-3	DNA segment, Chr 17, human D6S56E 3	NM_138582	1450230_at	0.0303
2900092E17Rik	RIKEN cDNA 2900092E17 gene	NM_030240	1449617_at	0.03032
Mettl3	methyltransferase-like 3	NM_019721	1423099_a_at	0.03049
LOC541456	hypothetical LOC541456	---	1448073_at	0.03049
1810007M14Rik	RIKEN cDNA 1810007M14 gene	XM_358888 /// XM_904433	1418009_at	0.03064
2310028N02Rik	RIKEN cDNA 2310028N02 gene	NM_025864	1438914_at	0.03067
Syt10	synaptotagmin X	NM_018803	1450347_at	0.03069
Foxh1	forkhead box H1	NM_007989	1437779_at	0.0307
Ndufa12	NADH dehydrogenase (ubiquinone) 1 alpha subcomplex, 12	NM_025551	1425919_at	0.03076
Pik3c2a	phosphatidylinositol 3-kinase, C2 domain containing, alpha polypeptide	NM_011083	1421023_at	0.03096
Dlg4	discs, large homolog 4 (Drosophila)	NM_001109752 /// NM_007864	1460261_at	0.03102
Cdt1	chromatin licensing and DNA replication factor 1	NM_026014	1455791_at	0.03103
Gtpbp5	GTP binding protein 5	NM_001083328 /// NM_001083329 /// NM_028422 /// NM_181424	1452636_x_at	0.03115
Tbk1	TANK-binding kinase 1	NM_019786	1460315_s_at	0.03121
2810474O19Rik	RIKEN cDNA 2810474O19 gene	NM_026054	1427334_s_at	0.03124
Entpd5	ectonucleoside triphosphate diphosphohydrolase 5	NM_001026214 /// NM_007647	1417383_at	0.03143
1110062M06Rik	RIKEN cDNA 1110062M06 gene	---	1455040_s_at	0.03147
Tera	teratocarcinoma expressed, serine rich	NM_019643	1448126_at	0.03157
Coro6	coronin, actin binding protein 6	NM_139128 /// NM_139129 /// NM_139130	1436613_at	0.03172
Ndufb5	NADH dehydrogenase (ubiquinone) 1 beta subcomplex, 5	NM_025316	1448589_at	0.03183
Lrba	LPS-responsive beige-like anchor	NM_001077687 /// NM_001077688 /// NM_030695	1451887_at	0.03189
4930408O21Rik	RIKEN cDNA 4930408O21 gene	NM_001040136 /// NM_001040137	1431741_a_at	0.03207
Spcs1	signal peptidase complex subunit 1 homolog (S. cerevisiae)	NM_026911	1427500_at	0.03218
Nxf2	nuclear RNA export factor 2	NM_031259	1420585_a_at	0.03231
Tnk1	tyrosine kinase, non-receptor, 1	NM_031880	1425634_a_at	0.03244
Nutf2	nuclear transport factor 2	NM_026532 /// XM_001480585	1434367_s_at	0.03253
2310045A20Rik	RIKEN cDNA 2310045A20 gene	NM_172710	1452227_at	0.03258
Qpctl	glutaminyl-peptide cyclotransferase-like	NM_026111	1449517_at	0.03276
Uhrf1	ubiquitin-like, containing PHD and RING finger domains, 1	NM_001111078 /// NM_001111079 /// NM_001111080 /// NM_010931	1415811_at	0.03277
Col22a1	collagen, type XXII, alpha 1	XM_907370 /// XM_981889	1429280_at	0.03283
Galnt4	UDP-N-acetyl-alpha-D-galactosamine:polypeptide N-acetylgalactosaminyltransferase 4	NM_015737	1423638_at	0.03289
Ddost	dolichyl-di-phosphooligosaccharide-protein glycotransferase	NM_007838	1416493_at	0.03308
Trip12	thyroid hormone receptor interactor 12	NM_133975	1423900_at	0.03311
Arsg	arylsulfatase G	NM_028710	1427002_s_at	0.03317
Gcnt1	glucosaminyl (N-acetyl) transferase 1, core 2	NM_010265 /// NM_173442 /// XM_911132	1449538_a_at	0.03318
1700073E17Rik	RIKEN cDNA 1700073E17 gene	NR_003625 /// XR_035147 /// XR_035150	1420257_at	0.03326
Igf2r	insulin-like growth factor 2 receptor	NM_010515	1424112_at	0.03336
Tnfrsf9	tumor necrosis factor receptor superfamily, member 9	NM_001077508 /// NM_001077509 /// NM_011612	1460469_at	0.03374
Uqcrb	ubiquinol-cytochrome c reductase binding protein	NM_026219	1416337_at	0.03379
Srxn1	Sulfiredoxin 1 homolog (S. cerevisiae)	NM_029688	1419942_at	0.03389
Zpbp	zona pellucida binding protein	NM_015785	1450751_at	0.03396
Grin2b	glutamate receptor, ionotropic, NMDA2B (epsilon 2)	NM_008171	1422223_at	0.03399
Rufy3	RUN and FYVE domain containing 3	NM_027530	1424402_at	0.0341
B230354K17Rik	RIKEN cDNA B230354K17 gene	NM_177065	1424516_at	0.03414
Acadm	acyl-Coenzyme A dehydrogenase, medium chain	NM_007382	1415984_at	0.03416
Acyp2	acylphosphatase 2, muscle type	NM_029344	1427943_at	0.03422
Serpina6	serine (or cysteine) peptidase inhibitor, clade A, member 6	NM_007618	1448506_at	0.03427
Ndn	necdin	NM_010882	1438978_x_at	0.03434
Pfdn5	prefoldin 5	NM_027044	1438357_at	0.03439
Jak3	Janus kinase 3	NM_010589	1425750_a_at	0.03441
Myoz1	myozenin 1	NM_021508	1460202_at	0.0345
Oprm1	opioid receptor, mu 1	NM_001039652	1425432_at	0.03457
Psmd2	proteasome (prosome, macropain) 26S subunit, non-ATPase, 2	NM_134101	1415831_at	0.03463
Lox	lysyl oxidase	NM_010728	1437903_at	0.03467
Elovl3	elongation of very long chain fatty acids (FEN1/Elo2, SUR4/Elo3, yeast)-like 3	NM_007703	1420722_at	0.03471
Il7r	interleukin 7 receptor	NM_008372	1448575_at	0.03471
Bzrpl1	benzodiazapine receptor, peripheral-like 1	NM_027292	1453047_at	0.03474
Ap1g1	adaptor protein complex AP-1, gamma 1 subunit	NM_009677 /// XR_034274	1423388_at	0.03475
Asb12	ankyrin repeat and SOCS box-containing protein 12	NM_080858	1420346_at	0.03476
Brd3	bromodomain containing 3	NM_023336	1423199_at	0.03494
Cnot2	CCR4-NOT transcription complex, subunit 2	NM_001037846 /// NM_001037847 /// NM_001037848 /// NM_028082	1454602_s_at	0.03499
Josd3	Josephin domain containing 3	NM_027261 /// NM_029248	1430147_a_at	0.03506
2010012O05Rik	RIKEN cDNA 2010012O05 gene	NM_025563	1419299_at	0.0351
Brwd1	bromodomain and WD repeat domain containing 1	NM_001103179 /// NM_145125 /// NM_176928	1452503_a_at	0.03517
Prrx1	paired related homeobox 1	NM_001025570 /// NM_011127 /// NM_175686	1425527_at	0.03529
Ddx27	DEAD (Asp-Glu-Ala-Asp) box polypeptide 27	NM_153065	1425541_at	0.03536
Gcn5l2	GCN5 general control of amino acid synthesis-like 2 (yeast)	NM_001038010 /// NM_020004	1426783_at	0.03556
Trim69	tripartite motif-containing 69	NM_080510	1418757_at	0.03557
H2-Aa	histocompatibility 2, class II antigen A, alpha	NM_010378	1452431_s_at	0.03571
C78651	expressed sequence C78651	---	1459220_at	0.03571
Rps24	ribosomal protein S24	NM_011297 /// NM_207634 /// NM_207635 /// XM_001000635 /// XM_357274 /// XM_906413 /// XR_034571 /// XR_034679 /// XR_034785 /// XR_035031	1455195_at	0.03573
Calm3	calmodulin 3	NM_007590	1426710_at	0.03576
Hspa14	heat shock protein 14	NM_015765	1448586_at	0.03586
Osr2	odd-skipped related 2 (Drosophila)	NM_054049	1426155_a_at	0.03591
Itga9	integrin alpha 9	NM_133721	1460285_at	0.03614
Nhlh1	nescient helix loop helix 1	NM_010916	1419533_at	0.03624
Pard6b	par-6 (partitioning defective 6) homolog beta (C. elegans)	NM_021409	1423175_s_at	0.03633
Ttc30a1	tetratricopeptide repeat domain 30A1	NM_030188	1424012_at	0.03643
1810014F10Rik	RIKEN cDNA 1810014F10 gene	NM_026928	1452626_a_at	0.03651
Dgke	diacylglycerol kinase, epsilon	NM_019505	1423000_a_at	0.03684
Urm1	ubiquitin related modifier 1 homolog (S. cerevisiae)	NM_026615	1424079_x_at	0.03689
Galnt11	UDP-N-acetyl-alpha-D-galactosamine:polypeptide N-acetylgalactosaminyltransferase 11	NM_144908	1424748_at	0.03689
Ppp1r10	protein phosphatase 1, regulatory subunit 10	NM_175934 /// XR_031654 /// XR_034231	1426726_at	0.03695
Tfpi	tissue factor pathway inhibitor	NM_011576	1451790_a_at	0.03715
0610007P14Rik	RIKEN cDNA 0610007P14 gene	NM_021446	1454161_s_at	0.03717
A230046K03Rik	RIKEN cDNA A230046K03 gene	NM_001033375	1437719_x_at	0.0372
Notch2	Notch gene homolog 2 (Drosophila)	NM_010928	1455556_at	0.0372
Rassf2	Ras association (RalGDS/AF-6) domain family 2	NM_175445	1428392_at	0.03722
Clic4	chloride intracellular channel 4 (mitochondrial)	NM_013885	1423393_at	0.03727
Bckdha	branched chain ketoacid dehydrogenase E1, alpha polypeptide	NM_007533	1416647_at	0.03729
C77609	expressed sequence C77609	---	1442540_at	0.03758
Capza2	capping protein (actin filament) muscle Z-line, alpha 2	NM_007604	1423057_at	0.03759
Ublcp1	ubiquitin-like domain containing CTD phosphatase 1	NM_024475	1415790_at	0.03776
Zfand6	zinc finger, AN1-type domain 6	NM_022985	1422032_a_at	0.03776
Abcb8	ATP-binding cassette, sub-family B (MDR/TAP), member 8	NM_029020	1423713_at	0.03778
Napg	N-ethylmaleimide sensitive fusion protein attachment protein gamma	NM_028017	1424069_at	0.038
Lenep	lens epithelial protein	NM_020517 /// NM_177041	1424423_at	0.038
Rmi1	RMI1, RecQ mediated genome instability 1, homolog (S. cerevisiae)	NM_028904	1428625_a_at	0.03807
---	---	---	1448064_at	0.03813
Dpm1	dolichol-phosphate (beta-D) mannosyltransferase 1	NM_010072	1449438_at	0.03822
---	---	---	1422417_at	0.03844
Psg-ps1	pregnancy specific glycoprotein pseudogene 1	NR_002857	1451616_at	0.03844
Lcp2	lymphocyte cytosolic protein 2	NM_010696	1418641_at	0.03857
Foxp1	forkhead box P1	NM_053202	1435222_at	0.03857
Ndg2	Nur77 downstream gene 2	NM_175329	1436990_s_at	0.03858
Ewsr1	Ewing sarcoma breakpoint region 1	NM_007968 /// XR_030618 /// XR_035649	1456461_at	0.0387
Chml	choroideremia-like	NM_021350	1422322_at	0.03874
Itsn1	intersectin 1 (SH3 domain protein 1A)	NM_001110275 /// NM_001110276 /// NM_010587	1435885_s_at	0.03879
AA881470	EST AA881470	NM_172724 /// NM_181066	1438777_a_at	0.0388
Hspa8	heat shock protein 8	NM_031165	1455789_x_at	0.0389
Rnf151	ring finger protein 151	NM_026205	1451009_at	0.03918
C78878	expressed sequence C78878	---	1442566_at	0.03925
Mthfs	5, 10-methenyltetrahydrofolate synthetase	NM_026829 /// XM_001473273	1460257_a_at	0.03928
Sh3gl1	SH3-domain GRB2-like 1	NM_013664	1416338_at	0.03933
Gpr133	G protein-coupled receptor 133	NM_001081342	1455466_at	0.03937
Suv420h1	suppressor of variegation 4-20 homolog 1 (Drosophila)	NM_144871	1451817_at	0.03942
Bcl2l2	Bcl2-like 2	NM_007537	1430453_a_at	0.03948
F2	coagulation factor II	NM_010168	1418897_at	0.03956
H2-Q10	histocompatibility 2, Q region locus 10	NM_010391	1425137_a_at	0.03957
Thoc4	THO complex 4	NM_011568 /// NM_019484	1422993_s_at	0.03959
Jam2	junction adhesion molecule 2	NM_023844	1419288_at	0.03963
Kdelr2	KDEL (Lys-Asp-Glu-Leu) endoplasmic reticulum protein retention receptor 2	NM_025841	1417204_at	0.03967
Idh3b	isocitrate dehydrogenase 3 (NAD+) beta	NM_130884	1418885_a_at	0.03968
Kctd9	potassium channel tetramerisation domain containing 9	NM_001111028 /// NM_134073	1418399_at	0.03991
Rhod	ras homolog gene family, member D	NM_007485	1419061_at	0.03993
Ceacam10	CEA-related cell adhesion molecule 10	NM_007675	1448573_a_at	0.04016
Ifrg15	interferon alpha responsive gene	NM_022329	1418116_at	0.04018
Gm1409	gene model 1409, (NCBI)	---	1451948_at	0.04021
Phex	phosphate regulating gene with homologies to endopeptidases on the X chromosome	NM_011077	1421979_at	0.04037
Ccdc101	coiled-coil domain containing 101	NM_029339 /// XM_001478724	1451166_a_at	0.04038
Slc30a7	solute carrier family 30 (zinc transporter), member 7	NM_023214	1450697_at	0.04041
Bloc1s3	biogenesis of lysosome-related organelles complex-1, subunit 3	NM_177692	1427390_at	0.04078
Mtg1	mitochondrial GTPase 1 homolog (S. cerevisiae)	NM_199301	1424519_at	0.04094
2310022K01Rik	RIKEN cDNA 3100004P22 gene	NM_133693 /// XM_001001304 /// XM_355883 /// XM_913747	1460641_a_at	0.04099
Foxo3a	forkhead box O3a	NM_019740	1434832_at	0.04102
F10	coagulation factor X	NM_007972	1449305_at	0.04108
Stx8	syntaxin 8	NM_018768	1453631_at	0.04108
Lct	lactase	NM_001081078	1439479_at	0.04113
Cd320	CD320 antigen	NM_019421	1448588_at	0.04124
Sez6	seizure related gene 6	NM_021286	1420885_a_at	0.04126
Gnrhr	gonadotropin releasing hormone receptor	NM_010323	1427694_at	0.04132
Gak	cyclin G associated kinase	NM_153569	1426704_at	0.04149
Sh2b1	SH2B adaptor protein 1	NM_001081459 /// NM_011363	1448874_a_at	0.0415
Sod1	superoxide dismutase 1, soluble	NM_011434	1451124_at	0.0415
Rbpjl	recombination signal binding protein for immunoglobulin kappa J region-like	NM_009036	1450433_at	0.04153
Fau	Finkel-Biskis-Reilly murine sarcoma virus (FBR-MuSV) ubiquitously expressed (fox derived)	NM_007990 /// XM_001472468 /// XM_001480467	1417452_a_at	0.04156
Tmem158	transmembrane protein 158	NM_001002267	1428074_at	0.04161
Nup85	nucleoporin 85	NM_001002929	1437520_a_at	0.04164
BC007180	cDNA sequence BC007180	XR_032207	1427501_at	0.04169
Tpte	transmembrane phosphatase with tensin homology	NM_199257	1427690_a_at	0.04174
Myh6	myosin, heavy polypeptide 6, cardiac muscle, alpha	NM_010856	1417729_at	0.04175
Skp2	S-phase kinase-associated protein 2 (p45)	NM_013787 /// NM_145468	1418969_at	0.04182
Minpp1	multiple inositol polyphosphate histidine phosphatase 1	NM_010799	1455787_x_at	0.04187
Htra2	HtrA serine peptidase 2	NM_019752	1436269_s_at	0.04192
Hdac3	histone deacetylase 3	NM_010411	1426437_s_at	0.04205
Man2a1	mannosidase 2, alpha 1	NM_008549	1448647_at	0.04222
H2-Eb1	histocompatibility 2, class II antigen E beta	NM_010382	1417025_at	0.04231
2310040C09Rik	RIKEN cDNA 2310040C09 gene	NM_178618	1453184_at	0.04239
Tigd5	tigger transposable element derived 5	NM_178646	1460743_at	0.04239
Elavl4	ELAV (embryonic lethal, abnormal vision, Drosophila)-like 4 (Hu antigen D)	NM_001038698 /// NM_010488	1452894_at	0.04241
Pcdhac1	protocadherin alpha subfamily C, 1	NM_001003671	1425017_at	0.04242
Rnpep	arginyl aminopeptidase (aminopeptidase B)	NM_145417	1451243_at	0.04246
D10Ertd610e	DNA segment, Chr 10, ERATO Doi 610, expressed	NM_028027	1449688_at	0.04249
Aqr	aquarius	NM_009702	1430971_a_at	0.04272
Nxt1	NTF2-related export protein 1	NM_001110159 /// NM_019761	1422488_at	0.04276
Ndnl2	necdin-like 2	NM_023239	1422554_at	0.04295
BC005512	cDNA sequence BC005512	XM_001004574 /// XM_001004576 /// XM_001004579 /// XM_001479180 /// XM_001480210 /// XM_974872 /// XM_978412 /// XM_989008	1435628_x_at	0.04298
Morc1	microrchidia 1	NM_010816	1419418_a_at	0.04299
Purb	Purine rich element binding protein B	NM_011221	1436940_at	0.04299
Itpk1	inositol 1,3,4-triphosphate 5/6 kinase	NM_172584	1426733_at	0.0431
Stx1b1	syntaxin 1B1	NM_019560	1450349_at	0.0432
Lrrc8c	leucine rich repeat containing 8 family, member C	NM_133897	1423614_at	0.04323
Cnnm3	cyclin M3	NM_001039551 /// NM_053186	1420480_at	0.04327
Serpinb9c	serine (or cysteine) peptidase inhibitor, clade B, member 9c	NM_011453	1450474_at	0.04335
Rpsa	ribosomal protein SA	NM_011029	1416196_at	0.04344
Apoa1	apolipoprotein A-I	NM_009692	1419232_a_at	0.04344
Scube1	signal peptide, CUB domain, EGF-like 1	NM_022723	1449850_at	0.04352
Bnipl	BCL2/adenovirus E1B 19kD interacting protein like	NM_134253	1420683_at	0.04365
Psmd12	proteasome (prosome, macropain) 26S subunit, non-ATPase, 12	NM_025894	1448492_a_at	0.04367
Med12	mediator of RNA polymerase II transcription, subunit 12 homolog (yeast)	NM_021521	1425585_at	0.04373
Brap	BRCA1 associated protein	NM_028227	1416739_a_at	0.04383
Ttc23	tetratricopeptide repeat domain 23	NM_025905	1448902_at	0.04409
---	---	---	1449780_at	0.04411
AU020206	expressed sequence AU020206	---	1433935_at	0.04412
Mfap2	microfibrillar-associated protein 2	NM_008546	1417359_at	0.04415
Klhdc3	kelch domain containing 3	NM_027910	1448164_at	0.0442
Fbn1	fibrillin 1	NM_007993	1460208_at	0.04424
Pdss1	prenyl (solanesyl) diphosphate synthase, subunit 1	NM_019501	1431893_a_at	0.04428
Art2b	ADP-ribosyltransferase 2b	NM_019915	1420794_at	0.04434
Mnx1	motor neuron and pancreas homeobox 1	NM_019944	1460299_at	0.04434
Zscan2	zinc finger and SCAN domain containing 2	NM_009553	1450514_at	0.0444
1810009O10Rik	RIKEN cDNA 1810009O10 gene	NM_197989	1451334_at	0.04453
Clrn3	clarin 3	NM_178669	1434345_at	0.04474
---	Transcribed locus	---	1420305_at	0.04476
Rab9	RAB9, member RAS oncogene family	NM_019773	1448391_at	0.04486
Slc35b1	solute carrier family 35, member B1	NM_016752	1448769_at	0.04489
Fen1	flap structure specific endonuclease 1	NM_007999	1421731_a_at	0.04492
Fgfr4	fibroblast growth factor receptor 4	NM_008011	1427777_x_at	0.04495
Cep110	centrosomal protein 110	XM_981952	1421005_at	0.04502
Cyp3a44	cytochrome P450, family 3, subfamily a, polypeptide 44	NM_177380	1426064_at	0.04505
Fgf15	fibroblast growth factor 15	NM_008003	1418376_at	0.04521
Agbl5	ATP/GTP binding protein-like 5	NM_001048192 /// NM_174849	1439465_x_at	0.04532
Jundm2	Jun dimerization protein 2	NM_030887	1424972_at	0.04542
Chmp4c	chromatin modifying protein 4C	NM_025519 /// XM_001473048	1420517_at	0.04543
Isg20	interferon-stimulated protein	NM_020583	1419569_a_at	0.04547
Taok1	TAO kinase 1	NM_144825	1426357_at	0.04547
Lck	lymphocyte protein tyrosine kinase	NM_010693	1425396_a_at	0.04548
Vgll4	vestigial like 4 (Drosophila)	NM_177683	1455992_at	0.04555
Trpm1	transient receptor potential cation channel, subfamily M, member 1	NM_001039104 /// NM_018752	1418935_at	0.04567
Ppp1r14b	Protein phosphatase 1, regulatory (inhibitor) subunit 14B	NM_008889	1436716_at	0.04579
Acsl1	acyl-CoA synthetase long-chain family member 1	NM_007981	1450643_s_at	0.04583
Rab17	RAB17, member RAS oncogene family	NM_008998	1422178_a_at	0.04584
2410002I01Rik	RIKEN cDNA 2410002I01 gene	NM_183137	1428088_at	0.046
Foxo1	forkhead box O1	NM_019739	1416981_at	0.04608
2810441K11Rik	RIKEN cDNA 2810441K11 gene	NM_026798	1453567_s_at	0.04608
Arcn1	archain 1	NM_145985	1423743_at	0.04614
Ifi47	interferon gamma inducible protein 47	NM_008330	1417292_at	0.04617
Tigd5	tigger transposable element derived 5	NM_178646	1449646_s_at	0.04623
4933407C03Rik	RIKEN cDNA 4933407C03 gene	XM_001004724 /// XM_924798	1453015_at	0.04625
Fignl1	fidgetin-like 1	NM_021891	1460746_at	0.04626
Il1rap	interleukin 1 receptor accessory protein	NM_008364 /// NM_134103	1449585_at	0.04635
Scn5a	sodium channel, voltage-gated, type V, alpha	NM_021544	1422194_at	0.04636
Slk	STE20-like kinase (yeast)	NM_009289	1425977_a_at	0.04638
Map3k7	mitogen activated protein kinase kinase kinase 7	NM_172688	1419988_at	0.04651
Vcl	vinculin	NM_009502	1416156_at	0.04673
Cyp2c50	cytochrome P450, family 2, subfamily c, polypeptide 50	NM_134144	1418653_at	0.04674
Mrpl13	mitochondrial ribosomal protein L13	NM_026759	1424204_at	0.04675
2210018M11Rik	RIKEN cDNA 2210018M11 gene	NM_172280	1424928_at	0.04684
ORF9	open reading frame 9	NM_020622	1425122_at	0.04685
Wbp5	WW domain binding protein 5	NM_011712	1451230_a_at	0.04704
Tdo2	tryptophan 2,3-dioxygenase	NM_019911	1449337_at	0.04707
Kcnj1	potassium inwardly-rectifying channel, subfamily J, member 1	NM_019659	1418614_at	0.04721
Slc31a2	solute carrier family 31, member 2	NM_025286	1453721_a_at	0.04728
Agpat6	1-acylglycerol-3-phosphate O-acyltransferase 6 (lysophosphatidic acid acyltransferase, zeta)	NM_018743	1422841_at	0.04729
Clcn2	chloride channel 2	NM_009900	1449248_at	0.04729
Krt72	keratin 72	NM_213728	1419840_at	0.0473
Hamp2	hepcidin antimicrobial peptide 2	NM_183257	1436643_x_at	0.04744
Nbr1	neighbor of Brca1 gene 1	NM_008676	1448343_a_at	0.04747
Cbfa2t3	core-binding factor, runt domain, alpha subunit 2, translocated to, 3 (human)	NM_001109873 /// NM_009824 /// NM_177289	1440964_s_at	0.04751
BC054059	cDNA sequence BC054059	NM_145635	1424729_at	0.04754
AU016916	expressed sequence AU016916	---	1420083_at	0.0477
Mmp13	matrix metallopeptidase 13	NM_008607	1417256_at	0.04772
Uqcrc2	ubiquinol cytochrome c reductase core protein 2	NM_025899	1435757_a_at	0.04791
Col4a6	collagen, type IV, alpha 6	NM_053185	1421006_at	0.04796
Orm2	orosomucoid 2	NM_011016	1420438_at	0.04798
---	---	---	1449715_at	0.04799
Tulp4	tubby like protein 4	NM_001033529 /// NM_001103181 /// NM_054040	1448548_at	0.0481
C1qtnf1	C1q and tumor necrosis factor related protein 1	NM_019959	1448912_at	0.04816
Dlk1	delta-like 1 homolog (Drosophila)	NM_010052	1449939_s_at	0.04817
Pcp2	Purkinje cell protein 2 (L7)	NM_008790	1419085_at	0.0482
Fh1	fumarate hydratase 1	NM_010209	1424828_a_at	0.04822
Gins4	GINS complex subunit 4 (Sld5 homolog)	NM_024240	1417913_at	0.04824
Mcts2	malignant T cell amplified sequence 2	NM_025543	1451058_at	0.04825
Pfkfb2	6-phosphofructo-2-kinase/fructose-2,6-biphosphatase 2	NM_008825	1422090_a_at	0.04832
9530068E07Rik	RIKEN cDNA 9530068E07 gene	NM_153117	1427108_at	0.04838
Ltb4r1	leukotriene B4 receptor 1	NM_008519	1420407_at	0.04856
---	Transcribed locus	---	1448090_at	0.04863
Cox5a	cytochrome c oxidase, subunit Va	NM_007747	1415933_a_at	0.04867
Tnfrsf25	tumor necrosis factor receptor superfamily, member 25	NM_033042	1422231_a_at	0.0487
Zfand6	zinc finger, AN1-type domain 6	NM_022985	1422031_a_at	0.04875
Ndst4	N-deacetylase/N-sulfotransferase (heparin glucosaminyl) 4	NM_022565 /// XM_001477706	1450195_at	0.04875
Bcl11a	B-cell CLL/lymphoma 11A (zinc finger protein)	NM_016707	1426552_a_at	0.04878
Naglu	alpha-N-acetylglucosaminidase (Sanfilippo disease IIIB)	NM_013792	1417706_at	0.0488
Hbs1l	Hbs1-like (S. cerevisiae)	NM_001042593 /// NM_019702	1421029_a_at	0.04885
Dok3	docking protein 3	NM_013739	1418096_at	0.04892
Neurog3	neurogenin 3	NM_009719	1422312_a_at	0.04897
Igk-V1	Immunoglobulin kappa chain variable 1 (V1)	---	1427856_a_at	0.04898
Smr2	submaxillary gland androgen regulated protein 2	NM_021289	1426180_a_at	0.04918
Ap3m2	adaptor-related protein complex 3, mu 2 subunit	NM_029505	1417527_at	0.04919
Timp3	tissue inhibitor of metalloproteinase 3	NM_011595	1419088_at	0.04923
Dnajc1	DnaJ (Hsp40) homolog, subfamily C, member 1	NM_007869	1420500_at	0.0493
Lenep	lens epithelial protein	NM_020517 /// NM_177041	1424422_s_at	0.04938
Mrpl47	mitochondrial ribosomal protein L47	NM_029017	1429054_at	0.04945
Nedd9	neural precursor cell expressed, developmentally down-regulated gene 9	NM_001111324 /// NM_017464	1437132_x_at	0.04948
Stx4a	syntaxin 4A (placental)	NM_009294	1451573_a_at	0.04948
Orai1	ORAI calcium release-activated calcium modulator 1	NM_175423	1424989_at	0.0495
4930471M23Rik	RIKEN cDNA 4930471M23 gene	NM_175675	1426220_at	0.04963
Foxa1	forkhead box A1	NM_008259 /// XM_001478276	1418496_at	0.04968
Ercc1	excision repair cross-complementing rodent repair deficiency, complementation group 1	NM_007948	1417328_at	0.04979
Tsc22d1	TSC22 domain family, member 1	NM_009366 /// NM_207652	1439111_at	0.0499
Entpd5	ectonucleoside triphosphate diphosphohydrolase 5	NM_001026214 /// NM_007647	1417382_at	0.04992
Sptlc1	serine palmitoyltransferase, long chain base subunit 1	NM_009269	1422690_at	0.04997
	Ventral Midbrain Region (n=725)
BC089597	cDNA sequence BC089597	NM_145424	1451681_at	9e-05
Serpina3c	serine (or cysteine) peptidase inhibitor, clade A, member 3C	NM_008458	1421564_at	0.0005
Hdgfrp2	hepatoma-derived growth factor, related protein 2	NM_008233	1438913_x_at	0.00054
C78878	expressed sequence C78878	---	1442566_at	0.00058
Robo4	roundabout homolog 4 (Drosophila)	NM_028783	1426206_at	0.00061
Musk	muscle, skeletal, receptor tyrosine kinase	NM_001037127 /// NM_001037128 /// NM_001037129 /// NM_001037130 /// NM_010944	1450511_at	0.00092
AA409316	expressed sequence AA409316	NM_134087	1452273_at	0.00099
Jag1	jagged 1	NM_013822	1421106_at	0.00107
Magea7	melanoma antigen, family A, 7	XM_001481306 /// XM_001481307	1422423_at	0.00114
Setd4	SET domain containing 4	NM_145482	1460373_a_at	0.00117
1110007M04Rik	RIKEN cDNA 1110007M04 gene	NM_026742	1427997_at	0.00122
Necab2	N-terminal EF-hand calcium binding protein 2	NM_054095	1418881_at	0.00123
Col4a3bp	collagen, type IV, alpha 3 (Goodpasture antigen) binding protein	NM_023420	1420383_a_at	0.00138
Ptp4a3	protein tyrosine phosphatase 4a3	NM_008975	1418182_at	0.00139
Krtap12-1	keratin associated protein 12-1	NM_010670	1450536_s_at	0.0014
Car15	carbonic anhydrase 15	NM_030558	1449234_at	0.00143
Lrrfip1	leucine rich repeat (in FLII) interacting protein 1	NM_001111311 /// NM_001111312 /// NM_008515	1437477_at	0.00159
Abcc10	ATP-binding cassette, sub-family C (CFTR/MRP), member 10	NM_145140 /// NM_170680	1428009_a_at	0.00173
Aldh18a1	aldehyde dehydrogenase 18 family, member A1	NM_019698 /// NM_153554	1415836_at	0.00195
Foxm1	forkhead box M1	NM_008021	1448833_at	0.00213
Ptbp1	polypyrimidine tract binding protein 1	NM_001077363 /// NM_008956	1450443_at	0.00248
---	Transcribed locus	---	1420149_at	0.00249
Pou6f1	POU domain, class 6, transcription factor 1	NM_010127	1452844_at	0.00282
Naip2	NLR family, apoptosis inhibitory protein 2	NM_010872	1460273_a_at	0.00282
Cenpm	centromere protein M	NM_001080158 /// NM_025639 /// NM_178269	1418184_at	0.00289
Slc12a4	solute carrier family 12, member 4	NM_009195	1417446_at	0.00291
Cplx3	complexin 3	NM_146223	1424606_at	0.00304
Vsx2	visual system homeobox 2	NM_007701	1419628_at	0.00308
Il27ra	interleukin 27 receptor, alpha	NM_016671	1449508_at	0.00333
Cacna2d2	calcium channel, voltage-dependent, alpha 2/delta subunit 2	NM_020263 /// XM_001476332	1450754_at	0.00341
Il1f5	interleukin 1 family, member 5 (delta)	NM_019451	1421370_a_at	0.00354
Rasl2-9	RAS-like, family 2, locus 9	NM_009028	1422656_at	0.00357
Ugt2b34	UDP glucuronosyltransferase 2 family, polypeptide B34	NM_153598	1427960_at	0.00376
Nr5a2	Nuclear receptor subfamily 5, group A, member 2	NM_030676	1456521_at	0.00377
Ccdc22	coiled-coil domain containing 22	NM_138603	1418347_at	0.00395
AA517858	expressed sequence AA517858	---	1420121_at	0.00399
---	Mus musculus, clone IMAGE:3603191, mRNA	---	1427818_at	0.00403
Tcrb-V8.2	T-cell receptor beta, variable 8.2	---	1427849_a_at	0.00403
Btrc	beta-transducin repeat containing protein	NM_001037758 /// NM_009771	1425680_a_at	0.00405
Serpinb5	serine (or cysteine) peptidase inhibitor, clade B, member 5	NM_009257	1424623_at	0.00418
Tex9	testis expressed gene 9	NM_009359	1431816_at	0.0044
Foxm1	forkhead box M1	NM_008021	1437138_at	0.00452
Ubac2	ubiquitin associated domain containing 2	NM_026861	1423928_at	0.00457
Hpca	hippocalcin	NM_010471	1450930_at	0.00461
Snd1	Staphylococcal nuclease and tudor domain containing 1	NM_019776	1437036_at	0.00481
Cd4	CD4 antigen	NM_013488	1419696_at	0.00486
Zfp313	zinc finger protein 313	NM_030743	1437949_x_at	0.00486
Galns	galactosamine (N-acetyl)-6-sulfate sulfatase	NM_016722	1448744_at	0.00497
Elovl3	elongation of very long chain fatty acids (FEN1/Elo2, SUR4/Elo3, yeast)-like 3	NM_007703	1420722_at	0.00507
C78228	expressed sequence C78228	---	1448088_at	0.00533
Bcl11b	B-cell leukemia/lymphoma 11B	NM_001079883 /// NM_021399	1450339_a_at	0.00534
Camkv	CaM kinase-like vesicle-associated	NM_145621	1423802_at	0.00552
Znrf1	zinc and ring finger 1	NM_133206	1424384_a_at	0.00575
Efs	embryonal Fyn-associated substrate	NM_010112	1416716_at	0.00581
4921506J03Rik	RIKEN cDNA 4921506J03 gene	NM_001033474	1428127_at	0.00589
Dmrtb1	DMRT-like family B with proline-rich C-terminal, 1	XM_205469 /// XM_916034	1427252_at	0.00598
Lmna	lamin A	NM_001002011 /// NM_001111102 /// NM_019390	1425472_a_at	0.0061
1110062M06Rik	RIKEN cDNA 1110062M06 gene	---	1455040_s_at	0.00626
Olfr73	olfactory receptor 73	NM_054090	1421777_at	0.00636
Umod	uromodulin	NM_009470	1456306_a_at	0.00653
Ccl7	chemokine (C-C motif) ligand 7	NM_013654	1421228_at	0.00655
Bxdc1	brix domain containing 1	NM_001042556 /// NM_023323	1421945_a_at	0.00656
Cacnb3	calcium channel, voltage-dependent, beta 3 subunit	NM_001044741 /// NM_007581	1448656_at	0.00658
Defb8	defensin beta 8	NM_153108	1427778_at	0.00664
Il4ra	interleukin 4 receptor, alpha	NM_001008700	1447858_x_at	0.00669
Cd28	CD28 antigen	NM_007642 /// XM_001479169	1437025_at	0.00673
---	---	---	1435420_at	0.00674
E2f6	E2F transcription factor 6	NM_033270	1448835_at	0.00695
Skiv2l2	Superkiller viralicidic activity 2-like 2 (S. cerevisiae)	NM_028151	1437971_at	0.00698
Cdk7	cyclin-dependent kinase 7 (homolog of Xenopus MO15 cdk-activating kinase)	NM_009874	1451741_a_at	0.00708
Rab2	RAB2, member RAS oncogene family	NM_021518	1436477_x_at	0.00733
Rptn	repetin	NM_009100	1433210_at	0.00751
Pramel7	preferentially expressed antigen in melanoma like 7	NM_178250	1439810_s_at	0.00758
Sntb2	syntrophin, basic 2	NM_009229	1420372_at	0.00774
Clec4d	C-type lectin domain family 4, member d	NM_010819	1420804_s_at	0.00818
Mfap5	microfibrillar associated protein 5	NM_015776	1449082_at	0.00819
Lin28	lin-28 homolog (C. elegans)	NM_145833	1437752_at	0.00833
AB056442	cDNA sequence AB056442	XM_922697 /// XM_984546	1419751_x_at	0.00836
Slc22a13	solute carrier family 22 (organic cation transporter), member 13	NM_133980 /// XM_001476788	1419129_at	0.0084
Tubb2c	tubulin, beta 2c	NM_146116 /// XM_001473123 /// XM_001479032 /// XR_032016 /// XR_032129	1456470_x_at	0.00842
Prf1	perforin 1 (pore forming protein)	NM_011073	1451862_a_at	0.00874
Sf3b4	splicing factor 3b, subunit 4	NM_153053 /// XM_909126 /// XM_981687	1424619_at	0.00886
AA414993	expressed sequence AA414993	---	1449785_at	0.00887
Bak1	BCL2-antagonist/killer 1	NM_007523	1425716_s_at	0.00889
Acadl	acyl-Coenzyme A dehydrogenase, long-chain	NM_007381	1448987_at	0.00897
2610029G23Rik	RIKEN cDNA 2610029G23 gene	NM_026312	1417921_at	0.00921
Hexdc	hexosaminidase (glycosyl hydrolase family 20, catalytic domain) containing	NM_001001333	1434844_at	0.00924
Tgds	TDP-glucose 4,6-dehydratase	NM_029578	1424526_a_at	0.00929
Adcy4	adenylate cyclase 4	NM_080435	1418098_at	0.00933
Arl6ip5	ADP-ribosylation factor-like 6 interacting protein 5	NM_022992	1417225_at	0.00942
Mlph	melanophilin	NM_053015	1425586_a_at	0.00942
---	Transcribed locus	---	1419875_at	0.00954
Angpt2	angiopoietin 2	NM_007426	1448831_at	0.00963
Usp39	ubiquitin specific peptidase 39	NM_138592	1460209_at	0.00968
Arfgap3	ADP-ribosylation factor GTPase activating protein 3	NM_025445 /// XR_032156	1426534_a_at	0.00984
Igh-6	immunoglobulin heavy chain 6 (heavy chain of IgM)	XM_001472178 /// XM_001472541 /// XM_001474194 /// XM_918317	1427758_x_at	0.01011
1190005P17Rik	RIKEN cDNA 1190005P17 gene	NM_025431	1428475_at	0.01014
Glb1	galactosidase, beta 1	NM_009752	1416205_at	0.01017
Dhrs7b	dehydrogenase/reductase (SDR family) member 7B	NM_145428	1442661_at	0.01017
Mapkbp1	mitogen activated protein kinase binding protein 1	NM_011941	1423403_at	0.01031
Ubtf	upstream binding transcription factor, RNA polymerase I	NM_001044383 /// NM_011551	1453097_a_at	0.01038
Clec4e	C-type lectin domain family 4, member e	NM_019948	1420331_at	0.01039
Anxa4	annexin A4	NM_013471	1421223_a_at	0.01049
Ap4m1	adaptor-related protein complex AP-4, mu 1	NM_021392	1418846_at	0.01063
St3gal6	ST3 beta-galactoside alpha-2,3-sialyltransferase 6	NM_018784	1449078_at	0.01067
Speg	SPEG complex locus	NM_001085370 /// NM_001085371 /// NM_007463	1425968_s_at	0.01074
9430029L20Rik	RIKEN cDNA 9430029L20 gene	---	1436316_at	0.01076
Hrh3	histamine receptor H 3	NM_133849	1448807_at	0.01087
Ccdc16	coiled-coil domain containing 16	NM_025884	1423338_at	0.01088
Mrpl10	mitochondrial ribosomal protein L10	NM_026154	1418112_at	0.01103
Ppp2r4	protein phosphatase 2A, regulatory subunit B (PR 53)	NM_138748	1439383_x_at	0.01104
Pthr2	parathyroid hormone receptor 2	NM_139270	1452129_at	0.01109
Kcnj1	potassium inwardly-rectifying channel, subfamily J, member 1	NM_019659	1418613_at	0.01111
6330590E21Rik	RIKEN cDNA 6330590E21 gene	---	1426935_at	0.01123
Lama5	laminin, alpha 5	NM_001081171	1427010_s_at	0.01123
Tnc	tenascin C	NM_011607	1416342_at	0.01125
Usp38	ubiquitin specific peptidase 38	NM_027554	1428592_s_at	0.01126
Capza1	capping protein (actin filament) muscle Z-line, alpha 1	NM_009797 /// XM_001476438 /// XM_001477985 /// XR_031388 /// XR_031804	1452038_at	0.01138
Fpr-rs4	formyl peptide receptor, related sequence 4	XR_035254 /// XR_035345	1422358_at	0.0114
Srrm1	serine/arginine repetitive matrix 1	NM_016799	1450045_at	0.01153
Nt5dc3	5'-nucleotidase domain containing 3	NM_175331	1427057_at	0.01159
Kdelr3	KDEL (Lys-Asp-Glu-Leu) endoplasmic reticulum protein retention receptor 3	NM_134090	1418538_at	0.01173
Slc24a1	solute carrier family 24 (sodium/potassium/calcium exchanger), member 1	NM_144813	1451647_at	0.01186
Otc	ornithine transcarbamylase	NM_008769	1425540_at	0.01188
Klra2	killer cell lectin-like receptor, subfamily A, member 2	NM_008462	1421304_at	0.01192
Rab3d	RAB3D, member RAS oncogene family	NM_031874	1449259_at	0.01199
Laptm4b	lysosomal-associated protein transmembrane 4B	NM_033521	1416148_at	0.01207
Atf5	activating transcription factor 5	NM_030693	1425927_a_at	0.0121
Hrasls3	HRAS like suppressor 3	NM_139269	1451611_at	0.01216
Cetn1	centrin 1	NM_007593	1423203_a_at	0.01222
Mkl1	MKL (megakaryoblastic leukemia)/myocardin-like 1	NM_001082536 /// NM_153049	1434900_at	0.01233
D17H6S56E-5	DNA segment, Chr 17, human D6S56E 5	NM_033075	1417822_at	0.01244
Map3k7ip1	mitogen-activated protein kinase kinase kinase 7 interacting protein 1	NM_025609	1426898_at	0.01248
AI987662	expressed sequence AI987662	NM_178899	1435939_s_at	0.01248
Vegfc	vascular endothelial growth factor C	NM_009506	1419417_at	0.01254
Prss2	protease, serine, 2	NM_009430	1435507_x_at	0.01258
Angptl6	angiopoietin-like 6	NM_145154	1424785_at	0.0126
A530016L24Rik	RIKEN cDNA A530016L24 gene	NM_177039 /// XM_001479084 /// XM_001479089	1451606_at	0.0126
Lhcgr	luteinizing hormone/choriogonadotropin receptor	NM_013582	1450192_at	0.01265
Tmem110	transmembrane protein 110	NM_028839	1425404_a_at	0.01266
Cldn1	claudin 1	NM_016674	1437932_a_at	0.01269
Tuba4a	tubulin, alpha 4A	NM_009447	1417375_at	0.01278
Rgs14	regulator of G-protein signaling 14	NM_016758	1419221_a_at	0.01278
Sec14l1	SEC14-like 1 (S. cerevisiae)	NM_028777	1451908_a_at	0.01294
Med23	mediator complex subunit 23	NM_027347	1452064_at	0.01294
Cmah	cytidine monophospho-N-acetylneuraminic acid hydroxylase	NM_001111110 /// NM_007717	1428043_a_at	0.01298
Necap1	NECAP endocytosis associated 1	NM_026267	1448106_at	0.01304
D10Ertd322e	DNA segment, Chr 10, ERATO Doi 322, expressed	NM_026065	1418439_at	0.01328
Fbxw4	F-box and WD-40 domain protein 4	NM_013907	1417226_at	0.01331
Ttf1	transcription termination factor 1	NM_009442	1426610_a_at	0.01336
Avil	advillin	NM_009635	1419148_at	0.01339
2310079F23Rik	RIKEN cDNA 2310079F23 gene	NM_030208	1460410_at	0.01344
1110057K04Rik	RIKEN cDNA 1110057K04 gene	NM_172401	1436519_a_at	0.0137
Art4	ADP-ribosyltransferase 4	NM_026639	1449174_at	0.01374
Casp9	caspase 9	NM_015733	1437537_at	0.01378
Kcnip3	Kv channel interacting protein 3, calsenilin	NM_001111331 /// NM_019789	1418544_at	0.01387
Id1	inhibitor of DNA binding 1	NM_010495	1425895_a_at	0.01387
---	Transcribed locus	---	1419857_at	0.01398
Kif17	kinesin family member 17	NM_010623	1422762_at	0.01414
BC019943	cDNA sequence BC019943	NM_001112729 /// NM_144927	1438741_at	0.01419
Arhgef3	Rho guanine nucleotide exchange factor (GEF) 3	NM_027871	1424250_a_at	0.01431
2310005E10Rik	RIKEN cDNA 2310005E10 gene	NM_172398	1425685_at	0.01476
2810002I04Rik	RIKEN cDNA 2810002I04 gene	NM_172414	1443874_at	0.01479
E330034G19Rik	RIKEN cDNA E330034G19 gene	NM_001033214	1433798_a_at	0.01481
Sac3d1	SAC3 domain containing 1	NM_133678	1417035_at	0.0149
Tfb2m	transcription factor B2, mitochondrial	NM_008249	1423441_at	0.01513
Guca2b	guanylate cyclase activator 2b (retina)	NM_008191	1460233_at	0.01517
Cnih2	cornichon homolog 2 (Drosophila)	NM_009920 /// XM_001473093	1417524_at	0.01527
Cdgap	Cdc42 GTPase-activating protein	NM_020260	1432022_at	0.01529
St8sia5	ST8 alpha-N-acetyl-neuraminide alpha-2,8-sialyltransferase 5	NM_153124	1421735_a_at	0.01532
Il1b	interleukin 1 beta	NM_008361	1449399_a_at	0.01539
Tm6sf1	transmembrane 6 superfamily member 1	NM_145375	1451353_at	0.01545
Pbef1	pre-B-cell colony-enhancing factor 1	NM_021524	1417190_at	0.01553
6430526N21Rik	RIKEN cDNA 6430526N21 gene	NM_001033383	1439803_at	0.01564
Ccdc53	coiled-coil domain containing 53	NM_026070	1456459_x_at	0.01569
Mar5	membrane-associated ring finger (C3HC4) 5	NM_027314	1430994_at	0.01571
Ifna2	interferon alpha 2	NM_010503	1423028_at	0.01572
Prlr	prolactin receptor	NM_011169	1450226_at	0.01572
Gzme	granzyme E	NM_010373	1450171_x_at	0.01583
2900042B11Rik	RIKEN cDNA 2900042B11 gene	NM_028394	1425935_at	0.0159
Map3k3	mitogen activated protein kinase kinase kinase 3	NM_011947	1426686_s_at	0.01591
Ncdn	neurochondrin	NM_011986	1416852_a_at	0.01604
Tut1	terminal uridylyl transferase 1, U6 snRNA-specific	NM_197993	1451106_at	0.01613
Ccl8	chemokine (C-C motif) ligand 8	NM_021443 /// XM_001480890	1419684_at	0.01652
Raver1	ribonucleoprotein, PTB-binding 1	NM_027911	1427111_s_at	0.01654
Krtap5-2	keratin associated protein 5-2	NM_027844	1420452_at	0.01656
Zfp295	zinc finger protein 295	NM_001081684 /// NM_001081685 /// NM_175428	1425305_at	0.01664
Cklf	chemokine-like factor	NM_001037841 /// NM_029295	1451374_x_at	0.01666
Tmem186	transmembrane protein 186	NM_025708	1448924_at	0.01667
Psg19	pregnancy specific glycoprotein 19	NM_011964	1421418_a_at	0.01669
Arpp19	cAMP-regulated phosphoprotein 19	NM_021548	1422609_at	0.01674
Lmnb1	lamin B1	NM_010721	1423521_at	0.017
Slc6a18	solute carrier family 6 (neurotransmitter transporter), member 18	NM_001040692	1451879_a_at	0.01702
Zfp423	zinc finger protein 423	NM_033327 /// XM_001476312 /// XM_001476331 /// XM_001476349	1419380_at	0.01713
Svs3a	seminal vesicle secretion 3A	NM_021363	1417993_at	0.01719
Ranbp5	RAN binding protein 5	NM_023579	1431706_at	0.0172
Spinlw1	serine protease inhibitor-like, with Kunitz and WAP domains 1 (eppin)	NM_029325	1420588_at	0.01723
Gdpd2	glycerophosphodiester phosphodiesterase domain containing 2	NM_023608	1429076_a_at	0.01732
Ccr8	chemokine (C-C motif) receptor 8	NM_007720 /// XM_001476935	1422291_at	0.01752
Epha8	Eph receptor A8	NM_007939	1419341_at	0.01764
Irak4	interleukin-1 receptor-associated kinase 4	NM_029926	1451749_at	0.0178
Emilin1	elastin microfibril interfacer 1	NM_133918	1416414_at	0.01797
Lamc3	laminin gamma 3	NM_011836	1451758_at	0.01817
5830443L24Rik	RIKEN cDNA 5830443L24 gene	NM_029509	1421104_at	0.01825
Ap1s2	adaptor-related protein complex 1, sigma 2 subunit	NM_026887	1452657_at	0.01831
Tle1	transducin-like enhancer of split 1, homolog of Drosophila E(spl)	NM_011599	1422751_at	0.01836
Med27	mediator complex subunit 27	NM_026896	1432462_a_at	0.01839
Ppp3cb	protein phosphatase 3, catalytic subunit, beta isoform	NM_008914	1433835_at	0.01852
Rhbdd3	rhomboid domain containing 3	NM_177370	1438548_x_at	0.01853
---	Transcribed locus	---	1420104_at	0.01877
Stc1	stanniocalcin 1	NM_009285	1450448_at	0.01887
Slco5a1	solute carrier organic anion transporter family, member 5A1	NM_172841	1440874_at	0.01896
Hgs	HGF-regulated tyrosine kinase substrate	NM_008244	1416540_at	0.01901
Htr3b	5-hydroxytryptamine (serotonin) receptor 3B	NM_020274	1421652_at	0.01904
Prlr	prolactin receptor	NM_011169	1451844_at	0.01904
Las1l	LAS1-like (S. cerevisiae)	NM_152822 /// XR_030803	1452266_at	0.01913
Lenep	lens epithelial protein	NM_020517 /// NM_177041	1424423_at	0.01919
Sspo	SCO-spondin	NM_173428	1457887_at	0.0193
Mark2	MAP/microtubule affinity-regulating kinase 2	NM_001080388 /// NM_001080389 /// NM_001080390 /// NM_007928	1435889_at	0.01931
Arx	aristaless related homeobox gene (Drosophila)	NM_007492 /// XM_001472255	1450042_at	0.01931
AI413782	expressed sequence AI413782	NM_134044	1416096_at	0.01944
Meox2	mesenchyme homeobox 2	NM_008584	1424234_s_at	0.01951
Lbp	lipopolysaccharide binding protein	NM_008489	1448550_at	0.01951
Dynlt1	dynein light chain Tctex-type 1	NM_009342 /// XM_001475451 /// XM_001475467 /// XM_001475492 /// XM_001475513 /// XM_001475539 /// XM_001475556 /// XM_001475567 /// XM_001475585 /// XM_001475602 /// XM_001475617 /// XM_001475631 /// XM_001475648 /// XM_001475746 /// XM_001475764 /// XM_001475782 /// XM_001475802 /// XM_001481167 /// XM_001481168	1453473_a_at	0.01951
Gsk3a	glycogen synthase kinase 3 alpha	NM_001031667	1435638_at	0.01954
Slc16a11	solute carrier family 16 (monocarboxylic acid transporters), member 11	NM_153081	1427107_at	0.01955
B930041F14Rik	RIKEN cDNA B930041F14 gene	NM_178699	1427230_at	0.01959
---	Transcribed locus, moderately similar to XP_001103128.1 similar to 40S ribosomal protein S4, X isoform [Macaca mulatta]	---	1420304_x_at	0.01961
Park2	parkin	NM_016694	1449975_a_at	0.01968
Il13	interleukin 13	NM_008355	1420802_at	0.0197
Slc10a2	solute carrier family 10, member 2	NM_011388	1450245_at	0.0197
Evc	Ellis van Creveld gene homolog (human)	NM_021292	1451697_a_at	0.01974
Bcl2l14	Bcl2-like 14 (apoptosis facilitator)	NM_025778	1424814_a_at	0.01981
Ggnbp1	gametogenetin binding protein 1	NM_001005916 /// NM_027544	1433904_at	0.01996
Apcs	serum amyloid P-component	NM_011318	1419059_at	0.02
Gmcl1l	germ cell-less homolog 1 (Drosophila)-like	NM_001085523 /// NM_001085543 /// NM_001085545 /// NM_001085551 /// NM_001085552 /// NM_001085553 /// NM_001085554 /// NM_001099333 /// NM_027955 /// XM_001006590 /// XM_001006594 /// XM_001006597 /// XM_001006598 /// XM_001471740 /// XM_001471741 /// XM_001474533 /// XM_001474553 /// XM_001474710 /// XM_001474927 /// XM_001474942 /// XM_001474981 /// XM_001475026 /// XM_001475118 /// XM_00147521…	1424537_at	0.02004
---	---	---	1421371_at	0.02012
Bet1l	blocked early in transport 1 homolog (S. cerevisiae)-like	NM_018742	1430549_at	0.02015
Impdh1	inosine 5'-phosphate dehydrogenase 1	NM_011829	1423239_at	0.02033
D0Kist2	DNA segment, KIST 2	XM_919181 /// XM_973462	1427644_at	0.02036
Cpeb1	cytoplasmic polyadenylation element binding protein 1	NM_007755	1417960_at	0.02039
Ywhae	tyrosine 3-monooxygenase/tryptophan 5-monooxygenase activation protein, epsilon polypeptide	NM_009536	1438839_a_at	0.02042
Aldh7a1	aldehyde dehydrogenase family 7, member A1	NM_138600	1448137_at	0.02055
Aspm	asp (abnormal spindle)-like, microcephaly associated (Drosophila)	NM_009791	1422814_at	0.02057
Epha1	Eph receptor A1	NM_023580	1422917_at	0.02057
Cox8a	cytochrome c oxidase, subunit VIIIa	NM_007750 /// XM_001480453	1436409_at	0.02064
Tspan33	tetraspanin 33	NM_146173	1451609_at	0.02069
Psmd7	proteasome (prosome, macropain) 26S subunit, non-ATPase, 7	NM_010817	1454368_at	0.02069
Hivep2	human immunodeficiency virus type I enhancer binding protein 2	NM_010437	1434904_at	0.02072
Fbxo3	F-box protein 3	NM_020593 /// NM_212433	1423491_at	0.02076
Elf4	E74-like factor 4 (ets domain transcription factor)	NM_019680	1421337_at	0.0208
Trappc5	trafficking protein particle complex 5	NM_025701	1418233_a_at	0.02085
Hvcn1	hydrogen voltage-gated channel 1	NM_001042489 /// NM_028752	1424032_at	0.02088
Casp8	caspase 8	NM_001080126 /// NM_009812	1424552_at	0.02102
Herc2	hect (homologous to the E6-AP (UBE3A) carboxyl terminus) domain and RCC1 (CHC1)-like domain (RLD) 2	NM_010418	1427623_at	0.02102
Ifnz	interferon zeta	NM_001085528 /// NM_001085531 /// NM_001085532 /// NM_001085533 /// NM_001098840 /// NM_001098841 /// NM_197889 /// XM_001000025 /// XM_001481737 /// XM_487805 /// XM_620066 /// XM_620067 /// XM_620068 /// XM_620069 /// XM_620070 /// XM_620071 /// XM_620072 /// XM_620073 /// XM_620074 /// XM_620075 /// XM_620076 /// XM_913911 /// XM_918515 /// XM_994561	1425322_at	0.02104
Psmd10	proteasome (prosome, macropain) 26S subunit, non-ATPase, 10	NM_016883	1436559_a_at	0.02108
Ggtla1	gamma-glutamyltransferase-like activity 1	NM_011820	1418216_at	0.0213
Tcrg-V6	T-cell receptor gamma, variable 6	---	1450521_a_at	0.0215
BC022651	cDNA sequence BC022651	NM_177887	1451836_at	0.02169
Pkd2l2	polycystic kidney disease 2-like 2	NM_016927	1419422_at	0.0217
Uck2	uridine-cytidine kinase 2	NM_030724	1417137_at	0.02173
Fkbp1b	FK506 binding protein 1b	NM_016863	1449429_at	0.02179
Ogn	osteoglycin	NM_008760	1419662_at	0.02181
Bnip2	BCL2/adenovirus E1B interacting protein 1, NIP2	NM_001008238 /// NM_016787	1422491_a_at	0.02182
Brd3	bromodomain containing 3	NM_023336	1450902_at	0.02184
Ube2i	ubiquitin-conjugating enzyme E2I	NM_011665	1425478_x_at	0.02191
Eif4ebp2	eukaryotic translation initiation factor 4E binding protein 2	NM_010124	1437733_at	0.02192
U2af2	U2 small nuclear ribonucleoprotein auxiliary factor (U2AF) 2	NM_133671	1417260_at	0.02196
Slc2a8	solute carrier family 2, (facilitated glucose transporter), member 8	NM_019488	1450628_at	0.02199
Apaf1	apoptotic peptidase activating factor 1	NM_001042558 /// NM_009684	1450223_at	0.022
Shank3	SH3/ankyrin domain gene 3	NM_021423	1419137_at	0.02202
Asah2	N-acylsphingosine amidohydrolase 2	NM_018830	1425994_a_at	0.02203
Klc4	kinesin light chain 4	NM_029091	1417108_at	0.02206
Pxmp4	peroxisomal membrane protein 4	NM_021534	1422780_at	0.02208
Defb13	defensin beta 13	NM_139223	1427784_at	0.02209
D10Ertd322e	DNA segment, Chr 10, ERATO Doi 322, expressed	NM_026065 /// XM_001478850 /// XM_001478857 /// XM_887794 /// XM_908234 /// XR_035604	1437922_at	0.02209
Timm8a1	translocase of inner mitochondrial membrane 8 homolog a1 (yeast)	NM_013898 /// XM_001472831 /// XM_001473641	1416346_at	0.02213
Neud4	neuronal d4 domain family member	NM_013874	1420530_at	0.02224
Rhoj	ras homolog gene family, member J	NM_023275	1418892_at	0.02229
AA589418	expressed sequence AA589418	---	1449761_at	0.02229
Zfp746	zinc finger protein 746	XM_001474507 /// XM_904306 /// XM_973126	1435243_at	0.02236
Wipi1	WD repeat domain, phosphoinositide interacting 1	NM_145940	1424917_a_at	0.02239
0610012G03Rik	RIKEN cDNA 0610012G03 gene	XM_914568 /// XR_035420	1417003_at	0.02242
Clec4f	C-type lectin domain family 4, member f	NM_016751	1449905_at	0.02245
Myo15b	myosin XVB	XM_981684	1435979_a_at	0.02251
Col5a3	collagen, type V, alpha 3	NM_016919	1419703_at	0.02259
Capn8	calpain 8	NM_130890	1421634_at	0.02264
Trdn	triadin	XM_483890 /// XM_906658	1451801_at	0.02268
Slc25a2	solute carrier family 25 (mitochondrial carrier, ornithine transporter) member 2	XM_111757 /// XM_909128	1425013_at	0.02283
Ift88	intraflagellar transport 88 homolog (Chlamydomonas)	NM_009376	1448652_at	0.02287
Flnb	filamin, beta	NM_134080 /// XM_001471989 /// XM_001472027 /// XM_001478129 /// XM_001478141 /// XM_904364 /// XM_990154	1426750_at	0.02289
Nkd2	naked cuticle 2 homolog (Drosophila)	NM_028186	1419465_at	0.023
Retn	resistin	NM_022984	1449182_at	0.023
H2afy3	H2A histone family, member Y3	NR_003523 /// XR_035098 /// XR_035102	1450307_x_at	0.02305
Nr5a2	nuclear receptor subfamily 5, group A, member 2	NM_030676	1420410_at	0.02306
Il6ra	interleukin 6 receptor, alpha	NM_010559	1452416_at	0.02313
Cnnm3	cyclin M3	NM_001039551 /// NM_053186	1420480_at	0.02315
Spsb3	splA/ryanodine receptor domain and SOCS box containing 3	NM_027141	1417891_at	0.02329
Ccr5	chemokine (C-C motif) receptor 5	NM_009917	1422260_x_at	0.02332
Siae	sialic acid acetylesterase	NM_011734	1416539_at	0.02339
D8Ertd738e	DNA segment, Chr 8, ERATO Doi 738, expressed	NM_001007571	1420074_at	0.02339
---	Transcribed locus	---	1448018_at	0.0234
Actr10	ARP10 actin-related protein 10 homolog (S. cerevisiae)	NM_019785	1417157_at	0.02348
Uba5	ubiquitin-like modifier activating enzyme 5	NM_025692	1451973_at	0.02354
Tiprl	TIP41, TOR signalling pathway regulator-like (S. cerevisiae)	NM_145513	1433912_at	0.02356
Alx3	aristaless 3	NM_007441	1420555_at	0.02369
Cd55	CD55 antigen	NM_010016	1418762_at	0.0237
Maf1	MAF1 homolog (S. cerevisiae)	NM_026859	1420047_at	0.02371
P2rx1	purinergic receptor P2X, ligand-gated ion channel, 1	NM_008771	1429794_a_at	0.02384
D3Bwg0562e	DNA segment, Chr 3, Brigham & Women's Genetics 0562 expressed	NM_177664	1427247_at	0.02392
Shmt1	serine hydroxymethyltransferase 1 (soluble)	NM_009171	1425178_s_at	0.02395
---	---	---	1421343_at	0.02403
Acp1	acid phosphatase 1, soluble	NM_001110239 /// NM_021330 /// XM_905648 /// XR_001777 /// XR_030799 /// XR_030969 /// XR_032957 /// XR_033089 /// XR_034440	1449604_at	0.02404
Rala	v-ral simian leukemia viral oncogene homolog A (ras related)	NM_019491	1423137_at	0.02406
Tnfsf14	tumor necrosis factor (ligand) superfamily, member 14	NM_019418	1450298_at	0.02411
Kif3b	kinesin family member 3B	NM_008444	1420986_s_at	0.02415
Igsf6	immunoglobulin superfamily, member 6	NM_030691	1421408_at	0.02417
Zfp282	zinc finger protein 282	NM_146175	1424297_at	0.02418
Try4	trypsin 4	NM_001003405 /// NM_001038996 /// NM_001038997 /// NM_011646 /// NM_053243	1415954_at	0.02424
Pgam2	phosphoglycerate mutase 2	NM_018870	1418373_at	0.02434
Senp3	SUMO/sentrin specific peptidase 3	NM_030702	1448866_at	0.02442
Tmem128	transmembrane protein 128	NM_025480	1448317_at	0.02443
Ndufc2	NADH dehydrogenase (ubiquinone) 1, subcomplex unknown, 2	NM_024220	1416366_at	0.02463
Thbs2	thrombospondin 2	NM_011581	1422571_at	0.02464
Hif3a	hypoxia inducible factor 3, alpha subunit	NM_016868 /// XM_918421	1425429_s_at	0.02467
Serpina6	serine (or cysteine) peptidase inhibitor, clade A, member 6	NM_007618	1448506_at	0.02482
Mical1	microtubule associated monoxygenase, calponin and LIM domain containing 1	NM_138315	1416759_at	0.02484
Ephb2	Eph receptor B2	NM_010142	1425015_at	0.02498
C030018P15Rik	RIKEN cDNA C030018P15 gene	---	1419941_at	0.02514
Gypa	glycophorin A	NM_010369	1423016_a_at	0.02519
Pnp	purine-nucleoside phosphorylase	NM_013632 /// XM_001474536 /// XM_992876 /// XM_992906	1453299_a_at	0.02543
AI324046	expressed sequence AI324046	---	1447998_at	0.02546
Mab21l2	mab-21-like 2 (C. elegans)	NM_011839	1418934_at	0.02547
Snrpd3	small nuclear ribonucleoprotein D3	NM_026095	1422884_at	0.0255
Oas3	2'-5' oligoadenylate synthetase 3	NM_145226	1425374_at	0.02553
---	---	---	1425471_x_at	0.02554
Akt2	thymoma viral proto-oncogene 2	NM_001110208 /// NM_007434	1424480_s_at	0.02564
Thnsl1	threonine synthase-like 1 (bacterial)	NM_001001297 /// NM_177588	1452605_at	0.02566
Spnb2	spectrin beta 2	NM_009260 /// NM_175836	1452143_at	0.02576
Dhx32	DEAH (Asp-Glu-Ala-His) box polypeptide 32	NM_133941	1420427_a_at	0.02579
Krtap8-2	keratin associated protein 8-2	NM_010676	1421689_at	0.02585
Cd47	CD47 antigen (Rh-related antigen, integrin-associated signal transducer)	NM_010581	1428187_at	0.02592
Efcab2	EF-hand calcium binding domain 2	NM_026626	1420513_at	0.02602
Dnajb8	DnaJ (Hsp40) homolog, subfamily B, member 8	NM_019964	1449223_at	0.02611
Klrc3	killer cell lectin-like receptor subfamily C, member 3	NM_021378	1421794_at	0.02636
Gprin1	G protein-regulated inducer of neurite outgrowth 1	NM_012014	1451250_at	0.02639
Pitpnc1	phosphatidylinositol transfer protein, cytoplasmic 1	NM_145823	1435066_at	0.02648
BC026782	cDNA sequence BC026782	NM_001025575	1425633_at	0.02649
2010311D03Rik	RIKEN cDNA 2010311D03 gene	NM_133839	1417573_at	0.02667
F11	coagulation factor XI	NM_028066	1451788_at	0.02672
Tnfrsf14	tumor necrosis factor receptor superfamily, member 14 (herpesvirus entry mediator)	NM_178931	1452425_at	0.02679
Cic	capicua homolog (Drosophila)	NM_001110131 /// NM_001110132 /// NM_027882	1415746_at	0.02724
Impg1	interphotoreceptor matrix proteoglycan 1	NM_022016	1425758_a_at	0.02726
Cd5l	CD5 antigen-like	NM_009690	1449193_at	0.02738
Pmm2	phosphomannomutase 2	NM_016881	1431464_a_at	0.02743
---	---	---	1421801_at	0.02758
Cdh5	cadherin 5	NM_009868	1422047_at	0.02772
A630072M18Rik	RIKEN cDNA A630072M18 gene	---	1427081_at	0.02772
E2f4	E2F transcription factor 4	NM_148952	1451480_at	0.02787
Gng12	guanine nucleotide binding protein (G protein), gamma 12	NM_025278	1455089_at	0.02788
Ccl5	chemokine (C-C motif) ligand 5	NM_013653	1418126_at	0.02794
Lpin1	lipin 1	NM_015763 /// NM_172950	1418288_at	0.02798
Asb3	ankyrin repeat and SOCS box-containing protein 3	NM_023906	1417361_at	0.02807
Pcsk5	proprotein convertase subtilisin/kexin type 5	XM_129214 /// XM_987372	1438248_at	0.02816
Sort1	sortilin 1	NM_019972	1423362_at	0.02823
Tgfbr2	transforming growth factor, beta receptor II	NM_009371 /// NM_029575	1426397_at	0.02829
Mxd3	Max dimerization protein 3	NM_016662	1422970_at	0.02849
Mapk11	mitogen-activated protein kinase 11	NM_011161	1421926_at	0.02851
Cyp4v3	cytochrome P450, family 4, subfamily v, polypeptide 3	NM_133969	1417070_at	0.02862
Cdadc1	cytidine and dCMP deaminase domain containing 1	NM_027986	1425956_a_at	0.02863
Fgg	fibrinogen, gamma polypeptide	NM_133862	1416025_at	0.0287
Tspan8	tetraspanin 8	NM_146010	1424649_a_at	0.02875
Smr1	submaxillary gland androgen regulated protein 1	NM_011422 /// NM_011423	1420492_s_at	0.02881
Itgb1	integrin beta 1 (fibronectin receptor beta)	NM_010578	1426919_at	0.02887
Creld1	cysteine-rich with EGF-like domains 1	NM_133930	1416537_at	0.02893
Sh3bp2	SH3-domain binding protein 2	NM_011893	1448328_at	0.02894
Dbc1	deleted in bladder cancer 1 (human)	NM_019967	1417318_at	0.02905
D0H6S2654E	DNA segment, human D6S2654E	---	1419419_at	0.02909
Zfp142	zinc finger protein 142	NM_029888	1451682_at	0.02916
A230107C01Rik	RIKEN cDNA A230107C01 gene	NM_001039721	1425852_at	0.02922
Pbk	PDZ binding kinase	NM_023209	1448627_s_at	0.02927
Map4k5	mitogen-activated protein kinase kinase kinase kinase 5	NM_024275 /// NM_201519	1427376_a_at	0.02947
Cybrd1	cytochrome b reductase 1	NM_028593	1425040_at	0.02956
Tes	testis derived transcript	NM_011570 /// NM_207176	1460378_a_at	0.02958
Foxq1	forkhead box Q1	NM_008239	1422735_at	0.0296
Klhdc4	kelch domain containing 4	NM_145605	1424887_at	0.02962
Glyat	glycine-N-acyltransferase	NM_145935	1424867_a_at	0.02966
Lyz	lysozyme	NM_013590	1439426_x_at	0.02975
Ppfia4	protein tyrosine phosphatase, receptor type, f polypeptide (PTPRF), interacting protein (liprin), alpha 4	XM_129443 /// XM_988391	1428577_at	0.02982
Hoxb5	homeo box B5	NM_008268	1418415_at	0.02988
Smarcd1	SWI/SNF related, matrix associated, actin dependent regulator of chromatin, subfamily d, member 1	NM_031842	1448913_at	0.02994
Med25	mediator of RNA polymerase II transcription, subunit 25 homolog (yeast)	NM_029365	1448637_at	0.02999
Adam1a	a disintegrin and metallopeptidase domain 1a	NM_172126 /// XM_001479242	1427790_at	0.03008
Pilra	paired immunoglobin-like type 2 receptor alpha	NM_153510	1427327_at	0.0301
2010001M06Rik	RIKEN cDNA 2010001M06 gene	---	1440213_a_at	0.03013
Rgnef	Rho-guanine nucleotide exchange factor	NM_012026	1419458_at	0.03017
Psma2	proteasome (prosome, macropain) subunit, alpha type 2	NM_008944	1448206_at	0.0302
Krt81	keratin 81	XM_354889 /// XM_895082 /// XM_916655 /// XM_924379	1427290_at	0.03024
C1qdc2	C1q domain containing 2	NM_026125	1448687_at	0.03033
Ighv6-6	Immunoglobulin heavy variable V6-6	---	1451963_at	0.03037
Dtl	denticleless homolog (Drosophila)	NM_029766	1453753_at	0.03046
Cdca3	cell division cycle associated 3	NM_013538	1452040_a_at	0.0305
Magi1	membrane associated guanylate kinase, WW and PDZ domain containing 1	NM_001029850 /// NM_001083320 /// NM_001083321 /// NM_010367	1427246_at	0.03054
5730427N09Rik	RIKEN cDNA 5730427N09 gene	NM_021552 /// XM_001479534 /// XM_484785 /// XM_915111	1423132_a_at	0.03058
Sema4g	sema domain, immunoglobulin domain (Ig), transmembrane domain (TM) and short cytoplasmic domain, (semaphorin) 4G	NM_011976	1449202_at	0.03059
Smc3	structural maintenace of chromosomes 3	NM_007790	1450951_at	0.03067
2310016F22Rik	RIKEN cDNA 2310016F22 gene	NM_173743 /// XM_128064 /// XM_911308	1424518_at	0.03072
Siglece	sialic acid binding Ig-like lectin E	NM_031181	1421463_at	0.03074
Dpp7	dipeptidylpeptidase 7	NM_031843	1436480_at	0.03089
Cep250	centrosomal protein 250	NM_008383	1421512_at	0.03097
Ccr9	chemokine (C-C motif) receptor 9	NM_009913	1421920_a_at	0.03104
1810009O10Rik	RIKEN cDNA 1810009O10 gene	NM_197989	1451334_at	0.03109
Mettl7a	methyltransferase like 7A	NM_027334	1421185_at	0.03114
---	B6-derived CD11 +ve dendritic cells cDNA, RIKEN full-length enriched library, clone:F730201E14 product:unclassifiable, full insert sequence	---	1446695_at	0.03117
Nell2	NEL-like 2 (chicken)	NM_016743	1423561_at	0.03129
Fbxw14	F-box and WD-40 domain protein 14	NM_015793	1427575_at	0.03136
Ccnt1	cyclin T1	NM_009833 /// XR_033752	1419313_at	0.03147
Asb11	ankyrin repeat and SOCS box-containing protein 11	NM_026853	1422153_a_at	0.03159
Mrc1	mannose receptor, C type 1	NM_008625	1450430_at	0.03159
Serpina10	serine (or cysteine) peptidase inhibitor, clade A (alpha-1 antiproteinase, antitrypsin), member 10	NM_144834	1424758_s_at	0.03163
Lyst	lysosomal trafficking regulator	NM_010748	1425973_at	0.03166
Tac2	tachykinin 2	NM_009312	1419411_at	0.03172
---	---	---	1427285_s_at	0.03172
Dlst	dihydrolipoamide S-succinyltransferase (E2 component of 2-oxo-glutarate complex)	NM_030225	1431011_at	0.03173
LOC100044163	hypothetical protein LOC100044163	XM_001471674	1419392_at	0.03176
2610528J11Rik	RIKEN cDNA 2610528J11 gene	NM_025572	1450947_at	0.03184
Dna2l	DNA2 DNA replication helicase 2-like (yeast)	NM_177372	1452210_at	0.03193
Tyk2	tyrosine kinase 2	NM_018793	1417306_at	0.03194
Kctd9	potassium channel tetramerisation domain containing 9	NM_001111028 /// NM_134073	1418399_at	0.03196
Pramel6	preferentially expressed antigen in melanoma like 6	NM_178249	1456269_at	0.03196
Anxa4	annexin A4	NM_013471	1424176_a_at	0.03198
Akr1c20	aldo-keto reductase family 1, member C20	NM_054080	1425387_at	0.03203
Sox7	SRY-box containing gene 7	NM_011446	1416564_at	0.03221
2810048G17Rik	RIKEN cDNA 2810048G17 gene	NM_133746	1417218_at	0.03261
Siae	sialic acid acetylesterase	NM_011734	1460387_a_at	0.03263
Mbd2	methyl-CpG binding domain protein 2	NM_010773	1417165_at	0.03267
Clca1	chloride channel calcium activated 1	NM_009899	1417852_x_at	0.03272
Neu1	neuraminidase 1	NM_010893	1448481_at	0.03286
Guca1b	guanylate cyclase activator 1B	NM_146079	1425138_at	0.03307
Ankib1	ankyrin repeat and IBR domain containing 1	NM_001003909	1429193_at	0.03314
Elavl2	ELAV (embryonic lethal, abnormal vision, Drosophila)-like 2 (Hu antigen B)	NM_010486 /// NM_207685 /// NM_207686	1433052_at	0.03318
Gusb	glucuronidase, beta	NM_010368	1430332_a_at	0.03341
BC004004	cDNA sequence BC004004	NM_030561	1438534_x_at	0.03341
Rfc2	replication factor C (activator 1) 2	NM_020022	1417503_at	0.03343
Klra21	killer cell lectin-like receptor subfamily A, member 21	NM_053151	1426136_x_at	0.03364
C77080	expressed sequence C77080	NM_001033189	1433775_at	0.03367
Gcm2	glial cells missing homolog 2 (Drosophila)	NM_008104	1420456_at	0.03385
Sorcs3	sortilin-related VPS10 domain containing receptor 3	NM_025696	1425111_at	0.03399
Celsr2	cadherin, EGF LAG seven-pass G-type receptor 2 (flamingo homolog, Drosophila)	NM_001004177 /// NM_017392	1422073_a_at	0.03404
Ssty2	spermiogenesis specific transcript on the Y 2	NM_001017393 /// NM_001017394 /// NM_001025241 /// NM_023546 /// NM_207162 /// XM_001471505 /// XM_001472214 /// XM_001472238 /// XM_001472274 /// XM_001472307 /// XM_001472406 /// XM_001472428 /// XM_001472589 /// XM_001472608 /// XM_001472624 /// XM_001472638 /// XM_001472785 /// XM_001472803 /// XM_001472804 /// XM_001472818 /// XM_001472819 /// XM_001472836 /// XM_001472859 /// XM_001472860 /…	1417838_at	0.0341
Sox10	SRY-box containing gene 10	XM_128139 /// XM_985075	1424985_a_at	0.03414
Tmed9	transmembrane emp24 protein transport domain containing 9	NM_026211	1448268_at	0.03414
Thbd	thrombomodulin	NM_009378	1448529_at	0.03416
Magi1	membrane associated guanylate kinase, WW and PDZ domain containing 1	NM_001029850 /// NM_001083320 /// NM_001083321 /// NM_010367	1452369_at	0.03416
Srd5a3	steroid 5 alpha-reductase 3	NM_020611 /// XM_001471702	1456691_s_at	0.03418
Aph1a	anterior pharynx defective 1a homolog (C. elegans)	NM_146104	1424979_at	0.0342
4921517L17Rik	RIKEN cDNA 4921517L17 gene	NM_027585	1425047_a_at	0.03426
AA414903	expressed sequence AA414903	---	1420302_at	0.03427
Plau	plasminogen activator, urokinase	NM_008873	1422139_at	0.03434
Tspan8	tetraspanin 8	NM_146010	1420018_s_at	0.03449
LOC100046586	similar to loop-tail protein 2	XM_001476678	1427234_at	0.0345
Il1r2	interleukin 1 receptor, type II	NM_010555	1419532_at	0.03459
Duoxa1	dual oxidase maturation factor 1	NM_145395	1460372_at	0.03459
Bat4	HLA-B associated transcript 4	NM_032460	1420284_at	0.03479
Ptcd1	pentatricopeptide repeat domain 1	NM_133735	1416391_at	0.0348
Clca1	chloride channel calcium activated 1	NM_009899 /// NM_030601	1460259_s_at	0.0348
---	---	---	1454798_at	0.03482
Spib	Spi-B transcription factor (Spi-1/PU.1 related)	NM_019866	1460407_at	0.03483
Qk	quaking	NM_021881 /// XM_001477026	1429318_a_at	0.03496
Wnt3a	wingless-related MMTV integration site 3A	NM_009522	1422093_at	0.03498
2610528K11Rik	RIKEN cDNA 2610528K11 gene	NM_175184 /// XM_001478241	1428121_at	0.03507
Wdr4	WD repeat domain 4	NM_021322	1423138_at	0.03512
---	Transcribed locus	---	1445116_at	0.03516
Npy	neuropeptide Y	NM_023456	1419127_at	0.03521
Sfrs15	splicing factor, arginine/serine-rich 15	NM_178923	1459999_at	0.03524
Cebpd	CCAAT/enhancer binding protein (C/EBP), delta	NM_007679	1456605_at	0.03527
Rps9	ribosomal protein S9	NM_029767	1433689_s_at	0.03529
Ndufc1	NADH dehydrogenase (ubiquinone) 1, subcomplex unknown, 1	NM_025523	1416285_at	0.03534
Ccnh	cyclin H	NM_023243	1418584_at	0.0354
Eda	ectodysplasin-A	NM_010099	1451925_at	0.03542
Cnot2	CCR4-NOT transcription complex, subunit 2	NM_001037846 /// NM_001037847 /// NM_001037848 /// NM_028082	1454602_s_at	0.03553
Aqp5	aquaporin 5	NM_009701 /// XM_001476512	1418818_at	0.03555
Osbpl6	oxysterol binding protein-like 6	NM_145525	1438717_a_at	0.03555
---	Transcribed locus	---	1420068_at	0.03561
Slc25a17	solute carrier family 25 (mitochondrial carrier, peroxisomal membrane protein), member 17	NM_011399	1424912_at	0.03568
Zfp264	zinc finger protein 264	XM_912760	1427684_at	0.03571
Ccdc106	coiled-coil domain containing 106	NM_146178	1426097_a_at	0.03574
Isoc2b	isochorismatase domain containing 2b	NM_026158	1418537_at	0.03581
Cfl2	cofilin 2, muscle	NM_007688	1418066_at	0.03584
Dsg2	desmoglein 2	NM_007883	1460380_at	0.03585
Atp6v0a4	ATPase, H+ transporting, lysosomal V0 subunit A4	NM_080467	1422030_at	0.03588
Mapk12	mitogen-activated protein kinase 12	NM_013871	1449283_a_at	0.03588
Ahr	aryl-hydrocarbon receptor	NM_013464	1450695_at	0.03593
Gtf2ird1	general transcription factor II I repeat domain-containing 1	NM_001081462 /// NM_001081463 /// NM_001081464 /// NM_001081465 /// NM_001081466 /// NM_001081467 /// NM_001081468 /// NM_001081469 /// NM_001081470 /// NM_020331	1460364_at	0.03594
Mpp2	membrane protein, palmitoylated 2 (MAGUK p55 subfamily member 2)	NM_016695	1449173_at	0.03595
Rundc3a	RUN domain containing 3A	NM_016759	1449246_at	0.03604
Ccnb1	cyclin B1, related sequence 1	NM_172301	1448205_at	0.03606
AA881470	EST AA881470	NM_172724 /// NM_181066	1452390_at	0.03608
Btbd2	BTB (POZ) domain containing 2	NM_145361 /// XM_001000710 /// XM_910826	1424054_at	0.03617
Bsnd	Bartter syndrome, infantile, with sensorineural deafness (Barttin)	NM_080458	1421482_at	0.0362
Fgf23	fibroblast growth factor 23	NM_022657 /// XM_001480915	1422176_at	0.03624
1300017J02Rik	RIKEN cDNA 1300017J02 gene	NM_027918	1424722_at	0.03632
Mdn1	midasin homolog (yeast)	NM_001081392	1432675_at	0.03639
Rpe65	retinal pigment epithelium 65	NM_029987	1450197_at	0.0365
Dak	dihydroxyacetone kinase 2 homolog (yeast)	NM_145496	1425300_at	0.03655
Trim25	tripartite motif protein 25	NM_009546	1426415_a_at	0.03655
Klhl21	kelch-like 21 (Drosophila)	NM_001033352	1428081_at	0.03656
Mtmr1	myotubularin related protein 1	NM_016985	1421880_at	0.03661
Rpia	ribose 5-phosphate isomerase A	NM_009075	1418337_at	0.03666
Azgp1	alpha-2-glycoprotein 1, zinc	NM_013478	1417776_at	0.03668
Marcks	myristoylated alanine rich protein kinase C substrate	NM_008538	1437034_x_at	0.03674
Thbs1	thrombospondin 1	NM_011580 /// XM_917391	1460302_at	0.03685
Irx2	Iroquois related homeobox 2 (Drosophila)	NM_010574 /// XM_001474072	1426298_at	0.03703
Pcyt1a	phosphate cytidylyltransferase 1, choline, alpha isoform	NM_009981	1438011_at	0.03714
Sntb1	syntrophin, basic 1	NM_016667	1451938_a_at	0.03719
Ddc	dopa decarboxylase	NM_016672	1426215_at	0.03721
Rasd2	RASD family, member 2	XM_204287 /// XM_905295	1427344_s_at	0.03725
Uck2	uridine-cytidine kinase 2	NM_030724	1448604_at	0.03729
Psmd12	proteasome (prosome, macropain) 26S subunit, non-ATPase, 12	NM_025894	1448492_a_at	0.0373
Pitpnm1	phosphatidylinositol membrane-associated 1	NM_008851	1437724_x_at	0.03736
Rbm26	RNA binding motif protein 26	NM_134077	1426421_s_at	0.03738
Stx19	syntaxin 19	NM_026588	1425290_at	0.03745
1300010F03Rik	RIKEN cDNA 1300010F03 gene	XM_001002205 /// XM_915363	1431800_at	0.0376
Mrps14	mitochondrial ribosomal protein S14	NM_025474	1420489_at	0.03764
Scyl1	SCY1-like 1 (S. cerevisiae)	NM_023912	1451051_a_at	0.03768
Nelf	nasal embryonic LHRH factor	NM_001039386 /// NM_001039387 /// NM_020276	1449474_a_at	0.03781
Snx14	sorting nexin 14	NM_172926	1456039_at	0.03785
Chrnd	cholinergic receptor, nicotinic, delta polypeptide	NM_021600	1420761_at	0.03811
Glycam1	glycosylation dependent cell adhesion molecule 1	NM_008134	1424825_a_at	0.03814
Sult1c2	sulfotransferase family, cytosolic, 1C, member 2	NM_026935	1449409_at	0.03815
Centg1	Centaurin, gamma 1	NM_001033263	1419789_at	0.03827
Fabp4	fatty acid binding protein 4, adipocyte	NM_024406	1424155_at	0.03828
Zkscan6	zinc finger with KRAB and SCAN domains 6	NM_026107	1418033_s_at	0.03831
Elf1	E74-like factor 1	NM_007920	1417540_at	0.03836
Derl3	Der1-like domain family, member 3	NM_024440	1453677_a_at	0.0384
C78651	expressed sequence C78651	---	1459220_at	0.03854
LOC100047980	similar to USF2	XM_001479271	1460228_at	0.03855
Suz12	suppressor of zeste 12 homolog (Drosophila)	NM_199196	1420020_at	0.03861
Carm1	coactivator-associated arginine methyltransferase 1	NM_021531	1419743_s_at	0.03863
Peg10	paternally expressed 10	NM_001040611 /// NM_130877	1427550_at	0.03868
Gngt1	guanine nucleotide binding protein (G protein), gamma transducing activity polypeptide 1	NM_010314	1425168_at	0.03882
Rnf130	ring finger protein 130	NM_021540 /// XM_001475575	1429265_a_at	0.03885
Nomo1	nodal modulator 1	NM_153057	1451170_s_at	0.03885
Rab43	RAB43, member RAS oncogene family	NM_001039394 /// NM_133717	1425333_at	0.03886
Dnajb3	DnaJ (Hsp40) homolog, subfamily B, member 3	NM_008299	1423553_at	0.03889
Hunk	hormonally upregulated Neu-associated kinase	NM_015755 /// XM_904120	1418260_at	0.03894
Mcoln2	mucolipin 2	NM_001005846 /// NM_026656	1431705_a_at	0.03895
Igh-VJ558	immunoglobulin heavy chain (J558 family)	---	1427852_x_at	0.03914
Gpr172b	G protein-coupled receptor 172B	NM_029643	1439451_x_at	0.03933
Isca1	iron-sulfur cluster assembly 1 homolog (S. cerevisiae)	NM_026921	1423651_at	0.0394
Pttg1	pituitary tumor-transforming 1	NM_013917	1424105_a_at	0.03943
Mgll	monoglyceride lipase	NM_011844	1450391_a_at	0.03954
1810009N02Rik	RIKEN cDNA 1810009N02 gene	NM_026939	1429730_at	0.03956
Sec31a	SEC31 homolog A (S. cerevisiae)	XM_132230 /// XM_907601	1453014_a_at	0.03964
Sufu	suppressor of fused homolog (Drosophila)	NM_001025391 /// NM_015752	1450024_at	0.03975
Ercc2	excision repair cross-complementing rodent repair deficiency, complementation group 2	NM_007949	1460727_at	0.03976
Pilrb1	paired immunoglobin-like type 2 receptor beta 1	NM_133209	1422041_at	0.03977
Inmt	indolethylamine N-methyltransferase	NM_009349	1418697_at	0.03982
Ccdc134	Coiled-coil domain containing 134	NM_172428	1427657_at	0.03985
---	---	---	1424954_a_at	0.04
Chrna3	cholinergic receptor, nicotinic, alpha polypeptide 3	NM_145129	1452010_at	0.04012
Gclc	Glutamate-cysteine ligase, catalytic subunit	NM_010295	1455959_s_at	0.04017
Fmn1	formin 1	NM_001043322 /// NM_010230	1427671_a_at	0.04019
Cd59a	CD59a antigen	NM_001111060 /// NM_007652	1429830_a_at	0.04033
Spef1	sperm flagellar 1	NM_027641	1424817_at	0.04042
2010309E21Rik	RIKEN cDNA 2010309E21 gene	NM_025591	1417075_at	0.04045
Hoxa11	homeo box A11	NM_010450	1420414_at	0.04046
A230054D04Rik	RIKEN cDNA A230054D04 gene	NM_001081422	1460736_at	0.04053
Sema5a	sema domain, seven thrombospondin repeats (type 1 and type 1-like), transmembrane domain (TM) and short cytoplasmic domain, (semaphorin) 5A	NM_009154	1434776_at	0.04057
Treh	trehalase (brush-border membrane glycoprotein)	NM_021481	1449430_a_at	0.04057
Qsox1	quiescin Q6 sulfhydryl oxidase 1	NM_001024945 /// NM_023268	1420832_at	0.04091
E130112L23Rik	RIKEN cDNA E130112L23 gene	NM_198249	1436768_x_at	0.04091
C78282	expressed sequence C78282	---	1459925_at	0.04092
Gata6	GATA binding protein 6	NM_010258	1425463_at	0.04097
---	Mus musculus, clone IMAGE:1225575, mRNA	---	1428060_at	0.04101
Sult1d1	sulfotransferase family 1D, member 1	NM_016771	1448973_at	0.04107
Slc15a3	solute carrier family 15, member 3	NM_023044	1420697_at	0.04108
Twist1	twist gene homolog 1 (Drosophila)	NM_011658	1418733_at	0.04119
Vprbp	Vpr (HIV-1) binding protein	NM_001015507	1434609_at	0.04129
Xist	inactive X specific transcripts	NR_001463 /// NR_001570	1427263_at	0.04131
St3gal3	ST3 beta-galactoside alpha-2,3-sialyltransferase 3	NM_009176	1421915_a_at	0.04138
Slc24a3	solute carrier family 24 (sodium/potassium/calcium exchanger), member 3	NM_053195	1424308_at	0.04138
Dgcr6	DiGeorge syndrome critical region gene 6	NM_010047	1452900_at	0.04146
Tyr	tyrosinase	NM_011661	1456095_at	0.04155
Tspan5	tetraspanin 5	NM_019571	1417179_at	0.04156
Wfdc12	WAP four-disulfide core domain 12	NM_138684	1449191_at	0.04157
Ppp2r4	protein phosphatase 2A, regulatory subunit B (PR 53)	NM_138748	1439393_x_at	0.0416
1700073E17Rik	RIKEN cDNA 1700073E17 gene	NR_003625 /// XR_035147 /// XR_035150	1420257_at	0.04162
Thra	thyroid hormone receptor alpha	NM_178060	1454675_at	0.04166
C76533	expressed sequence C76533	---	1448078_at	0.04174
D2Ertd750e	DNA segment, Chr 2, ERATO Doi 750, expressed	NM_026412	1423464_at	0.0418
Gpr12	G-protein coupled receptor 12	NM_001010941 /// NM_008151	1449472_at	0.04189
6330407G11Rik	RIKEN cDNA 6330407G11 gene	NM_023423	1416912_at	0.04198
Epsti1	epithelial stromal interaction 1 (breast)	NM_029495 /// NM_178825	1432235_at	0.04214
Dhrs2	dehydrogenase/reductase member 2	NM_027790	1421663_at	0.04219
Tspan33	tetraspanin 33	NM_146173	1451608_a_at	0.04219
Slamf1	signaling lymphocytic activation molecule family member 1	NM_013730	1425571_at	0.0423
Gata1	GATA binding protein 1	NM_008089	1449232_at	0.04233
Mogat2	monoacylglycerol O-acyltransferase 2	NM_177448	1455099_at	0.04235
Dnajb12	DnaJ (Hsp40) homolog, subfamily B, member 12	NM_019965	1435886_at	0.04238
Mpzl2	myelin protein zero-like 2	NM_007962	1416236_a_at	0.04255
Kcnh1	potassium voltage-gated channel, subfamily H (eag-related), member 1	NM_001038607 /// NM_010600	1418414_at	0.04258
Btk	Bruton agammaglobulinemia tyrosine kinase	NM_013482	1422755_at	0.04264
Creb3l2	cAMP responsive element binding protein 3-like 2	NM_178661	1452381_at	0.04269
Sumo1	SMT3 suppressor of mif two 3 homolog 1 (yeast)	NM_009460	1451005_at	0.04271
Hexb	hexosaminidase B	NM_010422	1460180_at	0.04272
Col20a1	collagen, type XX, alpha 1	XM_001473208 /// XM_914804	1425236_at	0.04278
Src	Rous sarcoma oncogene	NM_001025395 /// NM_009271	1450918_s_at	0.04282
Cyp51	cytochrome P450, family 51	NM_020010	1450646_at	0.04288
Slc25a22	solute carrier family 25 (mitochondrial carrier, glutamate), member 22	NM_026646	1452653_at	0.04303
Zfp7	zinc finger protein 7	NM_145916	1451323_at	0.04306
Apof	apolipoprotein F	NM_133997	1418239_at	0.04319
Asah1	N-acylsphingosine amidohydrolase 1	NM_019734	1416735_at	0.04325
Kif3a	kinesin family member 3A	NM_008443	1420375_at	0.04327
Arhgap4	Rho GTPase activating protein 4	NM_138630	1419296_at	0.0433
Ifnab	interferon alpha B	NM_008336	1450593_at	0.04331
Jph3	junctophilin 3	NM_020605	1418161_at	0.04341
Crybb2	crystallin, beta B2	NM_007773	1420536_at	0.04348
Gstm2	glutathione S-transferase, mu 2	NM_008183	1416411_at	0.04362
Defb1	defensin beta 1	NM_007843	1419492_s_at	0.04377
Insl5	insulin-like 5	NM_011831	1449493_at	0.04379
Ryr2	ryanodine receptor 2, cardiac	NM_023868	1421126_at	0.04391
Mbnl3	muscleblind-like 3 (Drosophila)	NM_134163	1422836_at	0.04395
Col22a1	collagen, type XXII, alpha 1	XM_907370 /// XM_981889	1429280_at	0.04401
Ubxd5	UBX domain containing 5	NM_026257	1426105_a_at	0.04402
Pmf1	polyamine-modulated factor 1	NM_025928	1438173_x_at	0.04409
Txndc8	thioredoxin domain containing 8	NM_026132	1420333_at	0.04414
Athl1	ATH1, acid trehalase-like 1 (yeast)	NM_145387	1423765_at	0.04421
Akna	AT-hook transcription factor	NM_001045514	1427325_s_at	0.04422
V1rd3	vomeronasal 1 receptor, D3	NM_030740	1421736_at	0.04423
Prl3a1	prolactin family 3, subfamily a, member 1	NM_025896	1420746_at	0.04425
Fzd3	Frizzled homolog 3 (Drosophila)	NM_021458	1420087_at	0.0443
---	---	---	1448071_at	0.04435
ryr2	killer cell lectin-like receptor, subfamily A, member 3	NM_010648 /// NM_010651	1425436_x_at	0.04446
LOC493582	hypothetical LOC493582	---	1459410_at	0.04458
Evx2	even skipped homeotic gene 2 homolog	NM_007967	1421577_at	0.04459
Hspb7	heat shock protein family, member 7 (cardiovascular)	NM_013868	1421289_at	0.04465
Trim8	tripartite motif protein 8	NM_053100	1460237_at	0.04467
Ap3b2	adaptor-related protein complex 3, beta 2 subunit	NM_021492	1426927_at	0.04469
Cxcr6	chemokine (C-X-C motif) receptor 6	NM_030712	1425832_a_at	0.04481
Evi2b	ecotropic viral integration site 2b	NM_001077496 /// NM_146023	1426505_at	0.04482
Wwp2	WW domain containing E3 ubiquitin protein ligase 2	NM_025830	1448146_at	0.04482
Epb4.2	erythrocyte protein band 4.2	NM_013513	1417337_at	0.04492
Pvrl4	poliovirus receptor-related 4	NM_027893	1428701_at	0.04497
AI314180	expressed sequence AI314180	NM_172381	1452122_at	0.04497
Gps2	G protein pathway suppressor 2	NM_019726	1417796_at	0.04501
Prg4	proteoglycan 4 (megakaryocyte stimulating factor, articular superficial zone protein)	NM_001110146 /// NM_021400 /// XM_355243	1449824_at	0.04508
1700102P08Rik	RIKEN cDNA 1700102P08 gene	NM_053216	1419531_at	0.04513
Fbxo18	F-box protein 18	NM_015792	1452153_at	0.04514
Ttyh1	tweety homolog 1 (Drosophila)	NM_001001454 /// NM_001109765 /// NM_021324	1422696_at	0.04519
Aim2	absent in melanoma 2	NM_001013779	1426619_at	0.04527
Kcnk4	potassium channel, subfamily K, member 4	NM_008431	1421419_at	0.04543
Brcc3	BRCA1/BRCA2-containing complex, subunit 3	NM_145956	1452128_a_at	0.04545
Nfatc1	nuclear factor of activated T-cells, cytoplasmic, calcineurin-dependent 1	NM_016791 /// NM_198429	1417621_at	0.04547
Iqgap2	IQ motif containing GTPase activating protein 2	NM_027711	1459894_at	0.04549
Hbxip	hepatitis B virus x interacting protein	NM_026774 /// XM_001478151 /// XM_001478161 /// XM_001480844 /// XM_001480846	1415759_a_at	0.04578
Sla2	Src-like-adaptor 2	NM_029983	1451492_at	0.04581
Slc7a6	solute carrier family 7 (cationic amino acid transporter, y+ system), member 6	NM_178798	1433467_at	0.04583
Akr1d1	aldo-keto reductase family 1, member D1	NM_145364	1455100_at	0.04586
Tsix	X (inactive)-specific transcript, antisense	NR_002844	1427596_at	0.04587
Creb3	cAMP responsive element binding protein 3	NM_013497	1424742_at	0.0459
Anks3	ankyrin repeat and sterile alpha motif domain containing 3	NM_028301	1419701_s_at	0.04604
Spp1	secreted phosphoprotein 1	NM_009263	1449254_at	0.04607
Slco1a1	solute carrier organic anion transporter family, member 1a1	NM_013797	1420379_at	0.04613
Slc6a20	solute carrier family 6 (neurotransmitter transporter), member 20	NM_011731	1422899_at	0.04617
4930542N07Rik	RIKEN cDNA 4930542N07 gene	NM_029199	1421676_at	0.04622
Sprr2k	small proline-rich protein 2K	NM_011477	1422425_at	0.04626
Impg1	interphotoreceptor matrix proteoglycan 1	NM_022016	1425757_a_at	0.04627
Ascl3	achaete-scute complex homolog 3 (Drosophila)	NM_020051	1420780_at	0.04628
Tgif2	TGFB-induced factor 2	NM_173396	1434400_at	0.04643
Gm1499	Gene model 1499, (NCBI)	---	1426201_at	0.04644
Speg	SPEG complex locus	NM_001085370 /// NM_001085371 /// NM_007463	1451886_at	0.04644
Defcr3	defensin related cryptdin 3	NM_007850	1422802_at	0.04668
Extl3	exostoses (multiple)-like 3	NM_018788	1434703_at	0.04669
Ptp4a3	protein tyrosine phosphatase 4a3	NM_008975	1418181_at	0.04675
Hsp90ab1	heat shock protein 90kDa alpha (cytosolic), class B member 1	NM_008302	1416364_at	0.04702
Il1f8	interleukin 1 family, member 8	NM_027163	1425715_at	0.04709
---	Transcribed locus	---	1420103_at	0.04718
Ddx39	DEAD (Asp-Glu-Ala-Asp) box polypeptide 39	NM_197982	1423643_at	0.04726
Mcart6	mitochondrial carrier triple repeat 6	NM_001082412	1459914_at	0.04727
Lamc2	laminin, gamma 2	NM_008485	1421279_at	0.04732
Slc6a2	solute carrier family 6 (neurotransmitter transporter, noradrenalin), member 2	NM_009209	1421641_at	0.04755
Cd209d	CD209d antigen	NM_130904	1426183_a_at	0.04769
D15Ertd50e	DNA segment, Chr 15, ERATO Doi 50, expressed	---	1448091_at	0.04775
Rgs2	regulator of G-protein signaling 2	NM_009061	1419247_at	0.04779
Foxo1	Forkhead box O1	NM_019739	1456529_at	0.04784
Foxh1	forkhead box H1	NM_007989	1422213_s_at	0.04798
Pdx1	pancreatic and duodenal homeobox 1	NM_008814	1422174_at	0.04801
Nubp1	nucleotide binding protein 1	NM_011955	1418906_at	0.04802
Numbl	numb-like	NM_010950	1416491_at	0.04806
Serpinc1	serine (or cysteine) peptidase inhibitor, clade C (antithrombin), member 1	NM_080844	1417909_at	0.04807
Tmem42	transmembrane protein 42	NM_025339	1421127_at	0.0481
Apcdd1	adenomatosis polyposis coli down-regulated 1	NM_133237	1418382_at	0.04822
D10Ertd610e	DNA segment, Chr 10, ERATO Doi 610, expressed	NM_028027	1419978_s_at	0.04854
Ptafr	platelet-activating factor receptor	NM_001081211	1427872_at	0.04854
Ptpn2	protein tyrosine phosphatase, non-receptor type 2	NM_008977	1425197_at	0.04861
Egln2	EGL nine homolog 2 (C. elegans)	NM_053208	1416533_at	0.04868
Cbx1	chromobox homolog 1 (Drosophila HP1 beta)	NM_007622 /// XM_001478311	1450797_a_at	0.04871
---	---	---	1420198_at	0.04872
BC048599	CDNA sequence BC048599	NM_175020	1420279_at	0.04875
Aldh8a1	aldehyde dehydrogenase 8 family, member A1	NM_178713	1427337_at	0.04875
Nrk	Nik related kinase	NM_013724	1450079_at	0.04883
Tbxa2r	thromboxane A2 receptor	NM_009325	1419222_at	0.04888
Lamp2	lysosomal-associated membrane protein 2	NM_001017959 /// NM_010685	1428094_at	0.04888
Sp1	trans-acting transcription factor 1	NM_013672	1418180_at	0.0489
Lgals7	lectin, galactose binding, soluble 7	NM_008496	1424594_at	0.04897
Tnfrsf4	tumor necrosis factor receptor superfamily, member 4	NM_011659	1420351_at	0.04905
Plac8	placenta-specific 8	NM_139198	1451335_at	0.04909
Ebpl	emopamil binding protein-like	NM_026598	1417298_at	0.04911
Alcam	activated leukocyte cell adhesion molecule	NM_009655	1426300_at	0.04917
Tnfrsf11a	tumor necrosis factor receptor superfamily, member 11a	NM_009399	1430259_at	0.04917
Hcn1	hyperpolarization-activated, cyclic nucleotide-gated K+ 1	NM_010408	1450193_at	0.04923
Runx2	runt related transcription factor 2	NM_009820	1426034_a_at	0.04935
Lyz	lysozyme	NM_013590	1436996_x_at	0.04938
Dlg4	discs, large homolog 4 (Drosophila)	NM_001109752 /// NM_007864	1460261_at	0.04946
Npn2	neoplastic progression 2	---	1452552_at	0.04959
Lgals8	lectin, galactose binding, soluble 8	NM_018886	1422662_at	0.04963
Drd3	dopamine receptor 3	NM_007877	1422278_at	0.04965
Nphp1	nephronophthisis 1 (juvenile) homolog (human)	NM_016902	1448523_at	0.04968
Ptgds	prostaglandin D2 synthase (brain)	NM_008963	1423859_a_at	0.04969
Tcfec	transcription factor EC	NM_031198	1419537_at	0.04974
---	---	---	1446828_at	0.04977
Itpr2	inositol 1,4,5-triphosphate receptor 2	NM_010586 /// NM_019923	1427287_s_at	0.04978
Heatr5b	HEAT repeat containing 5B	NM_001081179	1420449_at	0.04993
