# Supplementary material for: Genomic Analysis of Individual Differences in Ethanol Drinking: Evidence for Non-Genetic Factors in C57BL/6 Mice
Source: PLoS One. 2011 Jun 16;6(6):e21100. doi: 10.1371/journal.pone.0021100 (PMC3116881; doi:10.1371/journal.pone.0021100)
Supplement: Table S5 — Gene Categories Significantly Over-Represented From Principal Component Analysis In Ethanol Drinking C57BL/6NCrl Mice. Gene set data from Table S3 was analyzed by functional over-representation analysis versus Gene Ontology categories. Gene categories in bold were also significantly over-represented in the correlation analysis (Table S4). (XLSX) [file pone.0021100.s008.xlsx]

## Sheet: Sheet1
Wolstenholme et al: Supplemental Table S5: Gene categories significantly over-represented from the principle component analysis in ethanol drinking C57BL/6NCrl mice. Gene cagetories in bold were also significantly over-represtented in the correlation analysis.
Annotation Groups	Gene Category	List % (n)	Chip % (n)	p value
	Nucleus Accumbens (n=548)
GO Biological Process	GROWTH	4.1 (15)	1.6 (148)	0.00185213
GO Biological Process	BIOPOLYMER METHYLATION	1.9 (7)	0.5 (43)	0.00602032
GO Biological Process	CELLULAR MORPHOGENESIS	6.2 (23)	3.4 (321)	0.00709934
GO Biological Process	PROTEIN AMINO ACID METHYLATION	1.4 (5)	0.2 (22)	0.00947365
GO Biological Process	HYDROGEN ION HOMEOSTASIS	0.8 (3)	0.1 (5)	0.0139783
GO Cellular Component	LATE ENDOSOME	1.3 (5)	0.3 (25)	0.0154056
GO Biological Process	CELL GROWTH	2.4 (9)	1.0 (90)	0.0236374
GO Biological Process	UBIQUITIN CYCLE	5.7 (21)	3.4 (319)	0.0241639
PIR pcmotif	Thyroglobulin type-1 repeat signature	4.2 (3)	0.4 (7)	0.0273318
GO Biological Process	MONOVALENT INORGANIC CATION HOMEOSTASIS	0.8 (3)	0.1 (7)	0.0278751
GO Biological Process	MAPKKK CASCADE	2.4 (9)	1.0 (93)	0.0281204
GO Cellular Component	ENDOSOME	2.1 (8)	0.8 (78)	0.0330844
GO Biological Process	REGULATION OF PROTEIN KINASE ACTIVITY	2.2 (8)	0.8 (80)	0.0357527
GO Molecular Function	HYDROLASE ACTIVITY, ACTING ON ACID ANHYDRIDES, CATALYZING TRANSMEMBRANE MOVEMENT OF SUBSTANCES	2.6 (10)	1.1 (118)	0.035994
GO Biological Process	REGULATION OF ENZYME ACTIVITY	3.3 (12)	1.6 (153)	0.0363968
GO Biological Process	CHROMATIN MODIFICATION	2.4 (9)	1.0 (99)	0.0387826
GO Cellular Component	SYNAPTIC VESICLE	1.6 (6)	0.5 (48)	0.0391162
GO Biological Process	MEMBRANE LIPID METABOLISM	2.2 (8)	0.9 (83)	0.0423918
GO Molecular Function	SODIUM:POTASSIUM-EXCHANGING ATPASE ACTIVITY	0.8 (3)	0.1 (9)	0.0436256
GO Biological Process	HISTONE METHYLATION	0.8 (3)	0.1 (9)	0.0453936
GO Biological Process	PROTEIN KINASE CASCADE	3.5 (13)	1.9 (180)	0.0484314
	Prefrontal Cortex (n=670)
GO Biological Process	RAS PROTEIN SIGNAL TRANSDUCTION	1.5 (7)	0.3 (25)	0.00101973
GO Biological Process	MRNA TRANSPORT	1.3 (6)	0.2 (22)	0.00349799
GO Biological Process	COENZYME CATABOLISM	1.1 (5)	0.3 (24)	0.02693
GO Biological Process	ELECTRON TRANSPORT	5.2 (24)	3.3 (311)	0.0289963
GO Biological Process	EXTRACELLULAR MATRIX ORGANIZATION AND BIOGENESIS	1.3 (6)	0.4 (39)	0.0390255
SwissProt keyword	Respiratory chain	1.4 (3)	0.2 (7)	0.0398308
GO Molecular Function	HEME BINDING	2.2 (11)	1.1 (110)	0.0411214
GO Biological Process	REGULATION OF RAS PROTEIN SIGNAL TRANSDUCTION	0.7 (3)	0.1 (7)	0.0419996
GO Molecular Function	POTASSIUM ION BINDING	1.8 (9)	0.8 (81)	0.0425335
GO Biological Process	COFACTOR CATABOLISM	1.1 (5)	0.3 (28)	0.0446117
GO Biological Process	INORGANIC ANION TRANSPORT	2.4 (11)	1.2 (112)	0.0452533
SwissProt keyword	Receptor	8.7 (19)	5.4 (251)	0.0480913
	Ventral Midbrain Region (n=726)
GO Molecular Function	CARBOHYDRATE BINDING	4.5 (23)	2.0 (208)	0.000724535
GO Biological Process	DEFENSE RESPONSE TO BACTERIA	1.8 (9)	0.4 (41)	0.00106109
KEGG_Pathway	CYTOKINE-CYTOKINE RECEPTOR INTERACTION	12.2 (22)	6.6 (217)	0.00592925
GO Biological Process	ANTIMICROBIAL HUMORAL RESPONSE	0.8 (4)	0.1 (8)	0.00644716
GO Biological Process	LOCOMOTORY BEHAVIOR	3.0 (15)	1.4 (131)	0.00809526
KEGG_Pathway	TOLL-LIKE RECEPTOR SIGNALING PATHWAY	6.1 (11)	2.5 (82)	0.0121625
GO Biological Process	CHEMOTAXIS	2.2 (11)	0.9 (88)	0.0157093
KEGG_Pathway	ECM-RECEPTOR INTERACTION	5.6 (10)	2.2 (74)	0.0173255
SwissProt keyword	Heparin-binding	2.5 (6)	0.6 (30)	0.0184398
KEGG_Pathway	GLYCOSAMINOGLYCAN DEGRADATION	2.2 (4)	0.3 (11)	0.0187473
SwissProt keyword	Glycosidase	2.5 (6)	0.7 (31)	0.0210739
GO Molecular Function	INTERLEUKIN-1 RECEPTOR BINDING	0.8 (4)	0.1 (13)	0.0245078
GO Biological Process	CELL HOMEOSTASIS	2.4 (12)	1.2 (110)	0.0276991
SwissProt keyword	T-cell	2.5 (6)	0.8 (35)	0.0340094
GO Molecular Function	MONOSACCHARIDE BINDING	0.8 (4)	0.1 (15)	0.0362091
PIR pcmotif	Calcium-binding EGF-like domain pattern signature	3.0 (3)	0.3 (6)	0.036788
GO Biological Process	RESPONSE TO WOUNDING	4.1 (20)	2.5 (238)	0.0416873
GO Molecular Function	GTPASE REGULATOR ACTIVITY	3.3 (17)	1.9 (200)	0.0431754
PIR keyword	transferase	4.5 (4)	0.9 (15)	0.0439126
GO Cellular Component	LYSOSOME	2.2 (11)	1.1 (106)	0.0446891
GO Molecular Function	PATTERN BINDING	1.7 (9)	0.8 (80)	0.0462265
GO Biological Process	INFLAMMATORY RESPONSE	2.6 (13)	1.4 (134)	0.0462444
GO Molecular Function	CYTOKINE BINDING	1.6 (8)	0.7 (67)	0.049407
